# Supplementary material for: 6-Chloro-4-(4-methyl­phen­oxy­meth­yl)-2H-chromen-2-one
Source: Acta Crystallogr Sect E Struct Rep Online. 2011 Jun 18;67(Pt 7):o1650. doi: 10.1107/S1600536811019258 (PMC3151822; doi:10.1107/S1600536811019258)
Supplement: Supplementary file 2 [file e-67-o1650-Isup2.hkl]

#
# h,k,l, Fc-squared, Fo-squared, sigma(Fo-squared) and status flag
#
data_I
_shelx_title ' RAM3 in P2(1)/c'
_shelx_refln_list_code          4
_shelx_F_calc_maximum      249.64
_exptl_crystal_F_000       624.00
_reflns_d_resolution_high  0.7293
 
loop_
 _symmetry_equiv_pos_as_xyz
 'x, y, z'
 '-x, y+1/2, -z+1/2'
 '-x, -y, -z'
 'x, -y-1/2, z-1/2'
 
_cell_length_a    15.3068
_cell_length_b     6.9353
_cell_length_c    14.9566
_cell_angle_alpha  90.000
_cell_angle_beta  116.923
_cell_angle_gamma  90.000
 
_shelx_F_squared_multiplier     1.000
 
loop_
 _refln_index_h
 _refln_index_k
 _refln_index_l
 _refln_F_squared_calc
 _refln_F_squared_meas
 _refln_F_squared_sigma
 _refln_observed_status
   1   0   0      993.68       -0.10      0.10 o
   2   0   0      620.17      661.18      6.07 o
   3   0   0     2467.58     2530.28     27.79 o
   4   0   0       98.46       81.10      2.63 o
   5   0   0     2388.61     2429.33     27.67 o
   6   0   0      973.43     1119.79     14.75 o
   7   0   0     4994.07     5209.54     57.04 o
   8   0   0      125.60      112.33      3.81 o
   9   0   0       67.40       79.15      3.47 o
  10   0   0      513.09      497.29     18.78 o
  11   0   0      385.09      404.93     13.92 o
  12   0   0       19.45       13.64      2.54 o
  13   0   0      833.05      725.66     13.47 o
  14   0   0      207.77      183.43      8.46 o
  15   0   0       76.30       84.45      6.61 o
  16   0   0       10.82       10.66      3.82 o
  17   0   0        7.09        2.95      4.86 o
  18   0   0       30.97       39.32      7.70 o
   1   1   0     5928.04     6174.27     56.55 o
   2   1   0     5235.06     5388.57     62.24 o
   3   1   0     4598.54     4683.12     34.86 o
   4   1   0     4482.14     4569.18     36.50 o
   5   1   0     1295.58     1236.67     11.80 o
   6   1   0     7746.88     8057.73     64.47 o
   7   1   0       20.72       12.76      1.37 o
   8   1   0       14.44       32.73      2.11 o
   9   1   0        8.37        8.34      2.03 o
  10   1   0      250.78      214.81      4.74 o
  11   1   0       22.04       20.52      2.42 o
  12   1   0        0.03       -1.56      1.56 o
  13   1   0       84.86       94.94      3.93 o
  14   1   0       59.94       60.65      3.51 o
  15   1   0       51.83       43.91      3.75 o
  16   1   0       44.03       38.68      4.31 o
  17   1   0      201.97      229.23      8.39 o
  18   1   0        7.48       12.43      3.55 o
   0   2   0    31144.95    29852.27   1513.02 o
   1   2   0     3682.15     3866.44     75.64 o
   2   2   0      262.74      222.57      2.96 o
   3   2   0       36.69       35.42      1.15 o
   4   2   0      717.65      729.72      7.40 o
   5   2   0      106.69      105.72      2.15 o
   6   2   0      487.14      564.98      6.88 o
   7   2   0      491.58      531.00      6.96 o
   8   2   0      333.96      309.94      5.26 o
   9   2   0      106.48       96.02      3.11 o
  10   2   0       90.65       83.71      3.53 o
  11   2   0      157.10      164.34      4.45 o
  12   2   0       42.71       45.44      2.93 o
  13   2   0      276.61      258.56      6.73 o
  14   2   0      126.97      116.78      4.94 o
  15   2   0       31.80       41.94      3.60 o
  16   2   0        0.09        3.05      2.58 o
  17   2   0        0.02        6.53      2.93 o
  18   2   0        4.55        4.40      3.38 o
   1   3   0       58.76       45.63      1.86 o
   2   3   0     2380.81     2382.99     26.12 o
   3   3   0      470.88      472.41      7.34 o
   4   3   0      160.97      175.64      3.59 o
   5   3   0     1622.18     1729.93     27.64 o
   6   3   0       18.47       18.68      1.55 o
   7   3   0      238.03      244.11      3.61 o
   8   3   0      128.02      138.45      3.23 o
   9   3   0        0.52        1.92      1.05 o
  10   3   0        8.34        8.61      1.89 o
  11   3   0       32.35       34.14      2.42 o
  12   3   0       17.22        7.01      3.78 o
  13   3   0        4.15        0.79      2.01 o
  14   3   0       42.41       44.76      3.57 o
  15   3   0       26.85       31.61      3.70 o
  16   3   0       34.53       40.69      6.19 o
  17   3   0        3.18        8.10      3.36 o
   0   4   0     6014.56     6066.40     88.98 o
   1   4   0     4439.21     4749.97     49.93 o
   2   4   0      770.43      784.46     14.75 o
   3   4   0       28.46       47.28      2.12 o
   4   4   0       50.03       46.13      2.00 o
   5   4   0      104.57      120.41      3.32 o
   6   4   0        0.86        0.84      1.29 o
   7   4   0       47.86       53.75      2.78 o
   8   4   0       97.27       97.97      3.66 o
   9   4   0       50.12       55.46      3.59 o
  10   4   0        5.14        6.76      2.12 o
  11   4   0        1.96        5.31      2.39 o
  12   4   0      294.23      284.58      8.22 o
  13   4   0        0.01        4.26      2.44 o
  14   4   0       14.13        9.23      3.53 o
  15   4   0        3.06        8.96      4.10 o
  16   4   0       17.36       18.11      5.18 o
   1   5   0       36.73       42.91      2.09 o
   2   5   0        0.62       -1.00      1.00 o
   3   5   0       70.23       68.42      2.68 o
   4   5   0        3.62        5.16      1.52 o
   5   5   0      166.98      178.24      5.18 o
   6   5   0      106.48       93.10      4.93 o
   7   5   0       58.94       68.88      3.91 o
   8   5   0       29.54       29.51      3.84 o
   9   5   0       12.30       15.79      4.15 o
  10   5   0        0.16       -3.53      4.43 o
  11   5   0        3.27        6.78      3.54 o
  12   5   0        7.01        3.35      3.57 o
  13   5   0        3.51        8.71      3.89 o
  14   5   0        4.81        3.17      5.34 o
  15   5   0        6.17        5.48      4.08 o
   0   6   0     1335.09     1174.31     29.96 o
   1   6   0      257.22      229.52      7.29 o
   2   6   0      153.21      145.93      5.85 o
   3   6   0        5.64        5.04      2.35 o
   4   6   0       29.47       35.83      3.40 o
   5   6   0       35.99       43.07      7.08 o
   6   6   0       50.04       61.56     10.03 o
   7   6   0        0.72        4.02      2.71 o
   8   6   0        0.11        6.60      2.66 o
   9   6   0        0.13        4.75      4.79 o
  10   6   0        8.25       16.64      9.76 o
  11   6   0        0.24       -1.82      3.24 o
  12   6   0       88.89       93.29      8.14 o
  13   6   0       10.06       14.96      4.55 o
  14   6   0        0.00        3.20      4.10 o
   1   7   0        7.57        6.37      2.26 o
   2   7   0       25.61       18.45      2.73 o
   3   7   0        3.45        3.20      2.04 o
   4   7   0       10.08       13.77      3.37 o
   5   7   0        3.98        0.21      2.71 o
   6   7   0        3.01        6.23      2.46 o
   7   7   0        0.29        2.56      2.44 o
   8   7   0        0.15       -2.74      2.74 o
   9   7   0        1.40        9.90      5.02 o
  10   7   0        2.14       10.80      5.90 o
  11   7   0        3.03       11.90      7.52 o
  12   7   0        4.02       16.38      6.26 o
   0   8   0       20.48       16.97      4.45 o
   1   8   0       34.68       24.45      3.09 o
   2   8   0        9.78       10.30      2.51 o
   3   8   0       12.13        9.16      7.33 o
   4   8   0       21.78       19.29      4.23 o
   5   8   0        0.14        5.17      4.74 o
   6   8   0        1.45        0.01      3.85 o
   7   8   0        0.04        4.55      4.29 o
   8   8   0        0.30        7.90      4.89 o
   9   8   0        0.69       10.49      5.47 o
  10   8   0        1.07       11.25      5.07 o
   1   9   0        4.92        8.70      6.39 o
   2   9   0        0.03        5.89      3.76 o
   3   9   0        0.67        4.91      3.50 o
   4   9   0        3.12        8.88      4.48 o
   5   9   0       16.13       15.02      5.08 o
 -19   1   1        4.61        2.62      3.92 o
 -18   1   1        0.29        0.02      3.72 o
 -17   1   1       49.17       46.76      4.69 o
 -16   1   1        4.28        7.96      2.92 o
 -15   1   1        4.10        3.26      1.94 o
 -14   1   1       16.44       12.06      2.17 o
 -13   1   1       72.68       75.03      3.61 o
 -12   1   1        0.01       -0.61      1.45 o
 -11   1   1       80.53       76.76      3.18 o
 -10   1   1      177.16      176.27      4.23 o
  -9   1   1       29.63       34.63      2.05 o
  -8   1   1       94.26      118.47      3.10 o
  -7   1   1       39.59       31.10      1.71 o
  -6   1   1      436.38      506.68      6.22 o
  -5   1   1        5.73        7.30      0.94 o
  -4   1   1      397.00      419.68      4.20 o
  -3   1   1      808.42      854.08      7.34 o
  -2   1   1      319.39      345.21      3.10 o
  -1   1   1      699.47      715.35      8.37 o
   0   1   1      163.35      213.15      1.99 o
   1   1   1       30.88       27.82      0.86 o
   2   1   1        2.25        5.44      0.50 o
   3   1   1     1865.12     1953.91     18.05 o
   4   1   1        1.07        4.50      0.84 o
   5   1   1      125.91      143.59      3.16 o
   6   1   1     1874.40     2013.19     19.95 o
   7   1   1      608.62      646.25      8.06 o
   8   1   1        0.80        3.47      1.14 o
   9   1   1        4.09        1.32      1.10 o
  10   1   1        3.17        0.70      1.26 o
  11   1   1       66.46       61.08      3.08 o
  12   1   1        4.52        3.49      1.65 o
  13   1   1        0.24        0.36      1.62 o
  14   1   1        1.18        2.52      2.09 o
  15   1   1        0.87        1.90      2.46 o
  16   1   1        0.00        1.09      2.62 o
  17   1   1        9.94       10.08      3.37 o
  18   1   1       25.08       32.27      4.86 o
 -18   2   1       31.27       36.73      4.59 o
 -17   2   1        0.37        0.42      2.58 o
 -16   2   1        7.14       10.51      2.71 o
 -15   2   1       23.19       26.60      3.15 o
 -14   2   1       38.21       41.74      4.69 o
 -13   2   1      404.18      355.72      7.80 o
 -12   2   1      424.86      390.71      7.14 o
 -11   2   1      296.61      290.90      5.36 o
 -10   2   1       53.65       47.89      2.29 o
  -9   2   1      226.64      234.03      4.27 o
  -8   2   1        9.60       10.09      1.23 o
  -7   2   1      388.34      445.34      5.54 o
  -6   2   1       45.94       45.05      1.48 o
  -5   2   1      108.91      128.42      2.19 o
  -4   2   1      555.60      570.53      6.02 o
  -3   2   1      519.88      584.91      6.99 o
  -2   2   1     6885.90     7517.07    160.63 o
  -1   2   1      115.78      133.35      4.01 o
   0   2   1    62319.80    58514.72   1203.45 o
   1   2   1    11834.41    12235.92    117.72 o
   2   2   1      172.56      163.12      2.38 o
   3   2   1      441.53      465.69      6.65 o
   4   2   1       59.34       70.33      1.55 o
   5   2   1      882.74      959.11      9.83 o
   6   2   1     1794.54     1831.86     18.41 o
   7   2   1      780.07      802.45     10.12 o
   8   2   1       28.76       30.93      1.99 o
   9   2   1      140.61      144.47      3.85 o
  10   2   1        4.47        3.47      1.41 o
  11   2   1        1.17       -0.92      1.95 o
  12   2   1      151.49      125.53      4.39 o
  13   2   1        3.94        2.93      2.12 o
  14   2   1       14.35       11.70      2.49 o
  15   2   1        1.32        1.20      2.49 o
  16   2   1       31.96       32.58      4.20 o
  17   2   1       19.61       19.60      3.91 o
 -18   3   1        1.19        0.46      3.18 o
 -17   3   1       66.59       70.52      4.73 o
 -16   3   1        0.47        1.96      2.37 o
 -15   3   1        6.88        3.40      2.36 o
 -14   3   1       18.95       19.97      2.81 o
 -13   3   1      188.10      173.32      6.17 o
 -12   3   1       17.26       15.03      2.20 o
 -11   3   1      263.89      244.75      5.13 o
 -10   3   1      108.63      105.94      3.20 o
  -9   3   1        1.02       -0.10      0.78 o
  -8   3   1       20.62       24.03      1.49 o
  -7   3   1        0.03        0.45      1.04 o
  -6   3   1      816.57      814.26     10.94 o
  -5   3   1       73.70       65.14      2.25 o
  -4   3   1       58.23       67.99      1.98 o
  -3   3   1      167.57      193.76      7.70 o
  -2   3   1      478.23      474.42     17.50 o
  -1   3   1       82.40       85.20      2.40 o
   0   3   1      104.93      110.69      2.38 o
   1   3   1      331.79      351.30      5.74 o
   2   3   1      757.84      825.11      8.51 o
   3   3   1      754.74      815.71      9.68 o
   4   3   1      195.24      192.93      3.57 o
   5   3   1      108.81      146.49      3.28 o
   6   3   1     1730.57     1850.01     17.07 o
   7   3   1      184.08      180.96      3.61 o
   8   3   1       57.22       57.63      2.52 o
   9   3   1       58.66       57.19      2.63 o
  10   3   1        2.62        1.99      1.90 o
  11   3   1      197.35      182.95      5.31 o
  12   3   1        0.91        1.28      2.27 o
  13   3   1        0.01        2.23      2.01 o
  14   3   1       13.20       17.17      3.01 o
  15   3   1        2.37        7.43      2.99 o
  16   3   1        0.34       -1.10      2.56 o
  17   3   1        9.90       12.97      3.63 o
 -17   4   1        0.23       -0.12      4.31 o
 -16   4   1        3.42        6.38      4.72 o
 -15   4   1       18.72       17.91      3.78 o
 -14   4   1       25.08       25.87      3.76 o
 -13   4   1      175.05      169.37      6.69 o
 -12   4   1       36.91       38.52      3.72 o
 -11   4   1       27.91       26.34      3.18 o
 -10   4   1       47.71       41.69      3.41 o
  -9   4   1        3.58        8.58      2.09 o
  -8   4   1       36.38       35.82      3.41 o
  -7   4   1       25.65       31.70      2.22 o
  -6   4   1       77.26       85.40      2.87 o
  -5   4   1      209.81      225.75      4.63 o
  -4   4   1      240.61      226.84      4.12 o
  -3   4   1       22.30       18.25      1.99 o
  -2   4   1      154.66      173.53      6.08 o
  -1   4   1      160.67      159.84      3.26 o
   0   4   1     6110.28     6359.59     65.96 o
   1   4   1       13.09        9.13      7.40 o
   2   4   1      134.74      158.70      3.71 o
   3   4   1       63.64       55.75      2.64 o
   4   4   1       68.22       82.10      2.88 o
   5   4   1        0.14       -0.33      1.08 o
   6   4   1      195.83      213.01      4.54 o
   7   4   1      232.90      235.10      5.19 o
   8   4   1      151.40      153.40     10.78 o
   9   4   1       23.98       25.97      2.82 o
  10   4   1        5.86        8.66      2.84 o
  11   4   1        0.45        0.17      2.35 o
  12   4   1       64.85       55.03      3.84 o
  13   4   1        5.23        2.10      1.91 o
  14   4   1        5.45        0.75      5.21 o
  15   4   1        1.05        3.33      3.62 o
  16   4   1       21.58       23.03      3.56 o
 -16   5   1        8.63       23.54      6.58 o
 -15   5   1        0.89       14.09     12.00 o
 -14   5   1       14.71        9.16      4.24 o
 -13   5   1        6.43        5.95      4.56 o
 -12   5   1       38.84       40.86      7.38 o
 -11   5   1        7.39       10.56      3.74 o
 -10   5   1        8.88       13.47      5.71 o
  -9   5   1       27.88       28.56      5.68 o
  -8   5   1       13.01       14.44      2.91 o
  -7   5   1        7.33        8.28      3.26 o
  -6   5   1       29.65       29.59      2.27 o
  -5   5   1      133.78      131.88      4.47 o
  -4   5   1       11.25       13.56      1.34 o
  -3   5   1       19.91       12.90      3.37 o
  -2   5   1        0.52       -0.76      1.71 o
  -1   5   1        3.87        5.52      1.26 o
   0   5   1      260.68      259.20      4.85 o
   1   5   1       83.71       77.58      2.86 o
   2   5   1      515.83      474.19      7.60 o
   3   5   1       16.80       18.91      2.00 o
   4   5   1       41.77       46.89      2.75 o
   5   5   1       24.77       21.16      3.36 o
   6   5   1       10.27       11.50      2.99 o
   7   5   1       70.93       83.31      5.84 o
   8   5   1       13.51       16.78      6.06 o
   9   5   1       49.42       49.77      7.54 o
  10   5   1       20.82       18.66      4.84 o
  11   5   1       18.28       18.56      4.30 o
  12   5   1        0.75       -0.38      3.18 o
  13   5   1        1.89        2.72      3.60 o
  14   5   1        3.07        7.22      6.14 o
  15   5   1        1.47        8.82      5.81 o
 -14   6   1        4.20        2.78      3.99 o
 -13   6   1        0.38       -3.44      3.44 o
 -12   6   1       57.09       64.33     11.66 o
 -11   6   1        0.73        7.63      5.55 o
 -10   6   1        2.89        3.35      3.20 o
  -9   6   1        0.13       -3.81      3.81 o
  -8   6   1        6.86       10.64      2.73 o
  -7   6   1        4.97        8.58      4.91 o
  -6   6   1        8.25        9.27      3.63 o
  -5   6   1        0.10       -0.65      1.85 o
  -4   6   1       61.94       65.31      6.25 o
  -3   6   1        6.90        4.65      5.38 o
  -2   6   1       53.78       49.90      2.54 o
  -1   6   1       29.32       29.94      3.07 o
   0   6   1      319.26      317.34     12.55 o
   1   6   1     1017.17      901.22     15.69 o
   2   6   1        9.73        0.98      4.51 o
   3   6   1       11.54        3.58      3.50 o
   4   6   1        0.02       -0.44      2.12 o
   5   6   1       34.84       33.42      3.36 o
   6   6   1        6.40        7.66      2.66 o
   7   6   1       13.06       11.37      5.37 o
   8   6   1       81.52       66.02      5.43 o
   9   6   1        9.46        4.75      4.98 o
  10   6   1        0.07       -4.81      4.81 o
  11   6   1        4.96        7.15      3.98 o
  12   6   1        3.80        3.40      3.49 o
  13   6   1        1.05       -1.92      3.55 o
  14   6   1        0.09       16.33      7.14 o
 -13   7   1       17.60       13.31      7.06 o
 -12   7   1        0.15        5.07      3.59 o
 -11   7   1       10.43       17.77      7.71 o
 -10   7   1       24.27       26.49      4.10 o
  -9   7   1        5.07       14.33      4.85 o
  -8   7   1        4.21        2.72      5.99 o
  -7   7   1        0.50        4.01      2.45 o
  -6   7   1       14.10       17.03      2.91 o
  -5   7   1       45.18       48.91      9.60 o
  -4   7   1        0.52        0.58      3.29 o
  -3   7   1        2.35        3.68      3.31 o
  -2   7   1       12.74       10.41      3.53 o
  -1   7   1       36.16       41.02      5.63 o
   0   7   1        0.05       -2.48      2.48 o
   1   7   1        0.00        0.74      2.84 o
   2   7   1       24.73       25.74      4.30 o
   3   7   1        5.18        4.47      5.00 o
   4   7   1        1.95        0.89      2.49 o
   5   7   1       79.13       72.55      4.48 o
   6   7   1       39.48       44.58      6.54 o
   7   7   1       29.28       17.45      4.49 o
   8   7   1        2.39        3.84      3.34 o
   9   7   1        6.75        2.07      4.00 o
  10   7   1       13.72       23.50      4.25 o
  11   7   1        0.78        5.08      6.75 o
  12   7   1        0.00        3.75      3.76 o
 -10   8   1        8.27       16.23      6.14 o
  -9   8   1        0.01       12.11      5.68 o
  -8   8   1        0.03        0.84      4.84 o
  -7   8   1        0.05        9.58      4.81 o
  -6   8   1        6.08        8.67      8.69 o
  -5   8   1       12.34       12.17      6.19 o
  -4   8   1        6.64       15.83      3.77 o
  -3   8   1        3.20        0.10      4.73 o
  -2   8   1        9.65        3.01      3.26 o
  -1   8   1       50.06       67.06      9.83 o
   0   8   1      326.44      264.91      7.52 o
   1   8   1      134.71      105.00     11.07 o
   2   8   1       28.83       30.72      6.02 o
   3   8   1        2.94       13.01      2.55 o
   4   8   1        5.11       10.64      3.06 o
   5   8   1        5.81        9.68      2.99 o
   6   8   1       13.04        4.13      8.48 o
   7   8   1        1.20        2.22      2.96 o
   8   8   1        5.97       -2.95      4.46 o
   9   8   1        2.49        6.41      4.19 o
  -6   9   1        0.38        4.65      5.30 o
  -5   9   1        0.44        9.60      9.42 o
  -4   9   1        1.29        7.25      6.03 o
  -3   9   1        2.59       13.97      6.06 o
  -2   9   1        0.83        7.46      3.73 o
  -1   9   1        9.83        7.20      3.70 o
   0   9   1        5.38        9.78      4.36 o
   1   9   1        1.50        8.96      3.60 o
   2   9   1        1.47       -2.91      6.06 o
   3   9   1        3.29       18.54      6.10 o
   4   9   1        0.00        0.32      4.17 o
   5   9   1        4.51        5.32      6.17 o
 -19   0   2       10.92       20.84      5.93 o
 -18   0   2      130.63      146.02     10.92 o
 -17   0   2       17.29       17.23      4.51 o
 -16   0   2        0.06       -2.58      2.58 o
 -15   0   2       36.32       34.85      4.76 o
 -14   0   2       11.03       12.77      2.82 o
 -13   0   2      170.83      159.90      6.00 o
 -12   0   2     1405.26     1348.02     19.94 o
 -11   0   2      208.01      210.21      6.13 o
 -10   0   2      309.98      330.69      7.46 o
  -9   0   2      781.48      799.63     13.80 o
  -8   0   2     1006.97     1041.62     14.66 o
  -7   0   2     1782.83     1649.72     20.50 o
  -6   0   2      336.59      324.20      5.99 o
  -5   0   2      472.34      433.46      6.12 o
  -4   0   2     2449.29     2469.24     29.78 o
  -3   0   2      974.87     1047.76      9.43 o
  -2   0   2    10156.64    10076.03     87.60 o
  -1   0   2     1168.60     1220.52     11.17 o
   0   0   2    11692.30    11299.32    104.69 o
   1   0   2    18221.96    16915.39    249.02 o
   2   0   2       79.36       86.96      2.92 o
   3   0   2     6065.31     6132.82     74.47 o
   4   0   2      773.31      822.63     13.24 o
   5   0   2       32.43       23.31      2.23 o
   6   0   2     3419.95     3400.40     44.96 o
   7   0   2       97.19       87.40      6.66 o
   8   0   2       17.25       11.97      2.01 o
   9   0   2      377.64      411.49      8.30 o
  10   0   2       90.20       83.26      4.59 o
  11   0   2        7.59       12.07      2.37 o
  12   0   2      598.33      502.15     18.94 o
  13   0   2      187.49      184.96      8.93 o
  14   0   2        0.35        0.57      3.07 o
  15   0   2       84.48       89.38      7.08 o
  16   0   2       41.57       54.23      6.25 o
  17   0   2       77.34       85.69      9.48 o
 -19   1   2        0.10        3.04      3.29 o
 -18   1   2        1.73        1.88      3.79 o
 -17   1   2        0.13       -0.43      2.60 o
 -16   1   2       86.85       88.94      5.28 o
 -15   1   2       39.31       52.41      3.41 o
 -14   1   2      459.16      455.19      8.26 o
 -13   1   2      263.58      223.29      5.51 o
 -12   1   2      417.72      398.47      7.11 o
 -11   1   2      969.86      907.73     10.55 o
 -10   1   2      143.91      157.84      3.65 o
  -9   1   2       15.52       16.66      1.45 o
  -8   1   2        1.46        0.62      0.85 o
  -7   1   2       58.54       63.07      2.14 o
  -6   1   2      126.89      123.91      2.65 o
  -5   1   2       98.91       93.64      1.95 o
  -4   1   2     3148.24     3182.49     21.83 o
  -3   1   2     6416.52     6752.34     53.65 o
  -2   1   2      988.67     1011.01      7.58 o
  -1   1   2     1670.59     1749.52     12.25 o
   0   1   2     1104.50     1114.60      8.08 o
   1   1   2      104.71      110.70      1.58 o
   2   1   2      164.72      173.78      2.41 o
   3   1   2     1170.04     1123.02     10.53 o
   4   1   2       37.96       47.11      1.86 o
   5   1   2     1355.21     1392.33     14.64 o
   6   1   2      634.39      841.92     10.38 o
   7   1   2     1020.89      971.08     11.94 o
   8   1   2       27.29       25.09      2.07 o
   9   1   2      351.31      351.39      6.20 o
  10   1   2      262.28      269.18      5.63 o
  11   1   2      907.56      791.02     10.95 o
  12   1   2        9.79       14.77      2.18 o
  13   1   2        7.51        5.23      1.92 o
  14   1   2        0.79        4.00      2.09 o
  15   1   2       16.29       16.57      3.46 o
  16   1   2        7.65        8.45      3.17 o
  17   1   2        8.91       17.93      4.00 o
 -19   2   2        0.85        0.20      2.95 o
 -18   2   2       42.76       41.70      4.64 o
 -17   2   2        3.20       -2.40      2.40 o
 -16   2   2        2.67        0.47      2.06 o
 -15   2   2        7.56        9.97      2.45 o
 -14   2   2        0.24        0.95      2.09 o
 -13   2   2       15.02       21.10      2.34 o
 -12   2   2      246.39      251.70      5.64 o
 -11   2   2       11.22       14.47      1.70 o
 -10   2   2        0.35        1.00      1.13 o
  -9   2   2      325.39      331.10      5.10 o
  -8   2   2     1006.66      965.28      9.78 o
  -7   2   2      450.64      430.82      5.26 o
  -6   2   2      329.18      310.34      3.99 o
  -5   2   2      307.90      286.56      3.92 o
  -4   2   2      206.93      194.73      3.49 o
  -3   2   2      111.15      104.69      2.11 o
  -2   2   2     1129.52     1218.67     16.35 o
  -1   2   2     3605.03     3655.14     32.13 o
   0   2   2      411.84      425.02      3.86 o
   1   2   2     1086.69     1093.31      8.64 o
   2   2   2      677.61      619.74      6.57 o
   3   2   2      442.92      426.14      4.69 o
   4   2   2      182.26      190.87      3.34 o
   5   2   2       64.00       71.40      2.97 o
   6   2   2      199.34      193.76      4.16 o
   7   2   2      238.08      206.29      4.57 o
   8   2   2       97.29       89.16      4.58 o
   9   2   2       75.88       74.82      3.04 o
  10   2   2        0.33       -0.83      1.33 o
  11   2   2       40.35       33.05      2.63 o
  12   2   2      159.89      142.64      4.64 o
  13   2   2       83.51       84.53      4.40 o
  14   2   2       17.66       22.07      3.11 o
  15   2   2       25.93       35.20      4.32 o
  16   2   2       29.17       36.43      4.57 o
  17   2   2       19.21       21.08      4.11 o
 -18   3   2        7.60        7.68      3.16 o
 -17   3   2       16.25       20.92      3.21 o
 -16   3   2        2.26        3.38      2.31 o
 -15   3   2       76.32       81.03      5.99 o
 -14   3   2        4.60        1.59      2.01 o
 -13   3   2      135.90      140.44      4.94 o
 -12   3   2       36.31       34.74      2.43 o
 -11   3   2       32.28       33.80      2.20 o
 -10   3   2       44.04       45.84      2.17 o
  -9   3   2      279.00      274.51      4.02 o
  -8   3   2        5.60        5.55      1.34 o
  -7   3   2       90.78      104.19      3.18 o
  -6   3   2      117.27      115.79      3.04 o
  -5   3   2      237.96      218.81      3.84 o
  -4   3   2       69.63       82.32      2.12 o
  -3   3   2      141.34      170.92      4.96 o
  -2   3   2     3021.13     3189.13     51.45 o
  -1   3   2      108.99       99.54      1.91 o
   0   3   2      258.64      317.98      4.05 o
   1   3   2       99.21       97.46      1.85 o
   2   3   2        0.06        1.41      0.66 o
   3   3   2        2.98        2.54      0.72 o
   4   3   2       10.39       10.04      0.84 o
   5   3   2       96.09       88.44      2.46 o
   6   3   2       76.87       69.98      2.54 o
   7   3   2       73.31       90.39      2.80 o
   8   3   2      111.31      115.40      3.62 o
   9   3   2       54.50       61.94      3.00 o
  10   3   2      177.11      190.19      5.36 o
  11   3   2       42.89       50.64      3.39 o
  12   3   2       34.51       37.93      3.25 o
  13   3   2       10.39       11.29      2.54 o
  14   3   2        1.28        4.89      3.12 o
  15   3   2        0.37        2.93      2.34 o
  16   3   2        2.98        7.79      2.88 o
 -17   4   2        0.70        3.46      4.59 o
 -16   4   2       10.02       11.07      3.52 o
 -15   4   2        4.51        6.87      3.08 o
 -14   4   2        4.58        6.36      3.03 o
 -13   4   2      130.23      132.55      5.94 o
 -12   4   2      107.17      101.49      5.16 o
 -11   4   2       76.87       77.89      6.22 o
 -10   4   2        8.05        7.81      2.41 o
  -9   4   2       20.11       21.71      2.84 o
  -8   4   2       93.47       97.64      3.91 o
  -7   4   2      183.25      204.46      4.48 o
  -6   4   2       42.96       39.98      2.05 o
  -5   4   2        4.16        1.62      0.95 o
  -4   4   2        2.32        0.04      1.53 o
  -3   4   2      133.88      125.35      6.25 o
  -2   4   2      248.30      302.39      5.72 o
  -1   4   2      658.93      606.87      7.68 o
   0   4   2     2898.46     3032.60     30.07 o
   1   4   2     1147.26     1249.14     19.73 o
   2   4   2      255.55      256.41      4.81 o
   3   4   2       84.61       83.52      2.85 o
   4   4   2      586.66      623.60      7.48 o
   5   4   2       82.46       87.78      2.95 o
   6   4   2      216.92      231.64      5.19 o
   7   4   2       46.39       55.13      3.63 o
   8   4   2      112.80      116.88      5.17 o
   9   4   2        1.45        1.25      1.33 o
  10   4   2       24.11       26.31      1.91 o
  11   4   2       24.17       22.58      2.14 o
  12   4   2        2.77        4.15      1.97 o
  13   4   2       11.67        9.51      3.18 o
  14   4   2       28.32       25.21      3.45 o
  15   4   2        0.84        6.84      3.62 o
 -16   5   2        0.43       -4.59      4.82 o
 -15   5   2        7.99       17.41      6.39 o
 -14   5   2       37.66       49.27      7.58 o
 -13   5   2      305.32      310.11     13.97 o
 -12   5   2      111.48      106.38      7.11 o
 -11   5   2      127.56      130.08      7.36 o
 -10   5   2       75.85       74.97      5.74 o
  -9   5   2       27.55       31.67      3.79 o
  -8   5   2       58.76       59.08      5.59 o
  -7   5   2       23.64       21.64      2.46 o
  -6   5   2       88.69       87.27      2.97 o
  -5   5   2        4.05        1.43      0.88 o
  -4   5   2        0.70        1.22      1.94 o
  -3   5   2       29.87       33.56      3.36 o
  -2   5   2      220.82      220.02      6.79 o
  -1   5   2       18.08       22.67      1.62 o
   0   5   2       36.91       44.43      2.25 o
   1   5   2       56.81       60.12      2.63 o
   2   5   2        2.62        4.85      1.50 o
   3   5   2       46.00       40.90      2.72 o
   4   5   2        0.38       -2.00      2.01 o
   5   5   2      192.55      207.00      6.66 o
   6   5   2      362.99      368.54      9.19 o
   7   5   2      121.84      125.91      7.35 o
   8   5   2        2.04       -2.88      2.88 o
   9   5   2       12.47        9.57      5.50 o
  10   5   2       33.99       35.86      4.72 o
  11   5   2       22.16       18.72      4.42 o
  12   5   2       40.97       49.27      6.10 o
  13   5   2        8.25       10.28      5.06 o
  14   5   2        1.22        0.00      4.44 o
 -15   6   2        0.86        1.87      4.45 o
 -14   6   2        3.69       -6.05      6.76 o
 -13   6   2      137.23      130.22      8.80 o
 -12   6   2      147.32      126.31      8.75 o
 -11   6   2        0.01        1.55      3.07 o
 -10   6   2       26.64       34.99      6.19 o
  -9   6   2        3.88        5.83      2.74 o
  -8   6   2        4.84        5.00      2.37 o
  -7   6   2       23.79       27.12      3.15 o
  -6   6   2       15.69       16.63      3.52 o
  -5   6   2        1.93        4.46      3.37 o
  -4   6   2       10.15       13.25      3.88 o
  -3   6   2        4.68        0.35      2.74 o
  -2   6   2       58.94       52.40      3.87 o
  -1   6   2       51.49       52.26      3.64 o
   0   6   2     1142.19     1039.43     20.76 o
   1   6   2       79.98       89.19      7.14 o
   2   6   2       44.36       41.31      3.67 o
   3   6   2        0.62        0.62      2.41 o
   4   6   2       27.34       29.63      3.50 o
   5   6   2       16.07       20.99      6.65 o
   6   6   2       22.23       12.99      3.68 o
   7   6   2        4.03        2.53      3.30 o
   8   6   2        8.53       10.37      6.11 o
   9   6   2        5.37        6.31      3.68 o
  10   6   2        6.58        9.41      7.08 o
  11   6   2        1.22        4.71      4.37 o
  12   6   2        9.63       12.22      4.20 o
  13   6   2        0.01        3.24      4.00 o
 -13   7   2        2.02        8.18      4.22 o
 -12   7   2       50.64       58.16     14.31 o
 -11   7   2        0.49        3.66      5.32 o
 -10   7   2        3.07        0.09      4.97 o
  -9   7   2        0.03       -0.54      2.47 o
  -8   7   2        2.16        1.92      3.41 o
  -7   7   2        0.16       -0.66      2.16 o
  -6   7   2        0.47        9.04      4.40 o
  -5   7   2        1.09       -4.22      7.02 o
  -4   7   2        0.45        5.51      5.44 o
  -3   7   2       11.97       -1.53     13.14 o
  -2   7   2        7.49        6.93      2.55 o
  -1   7   2        1.61        2.33      2.55 o
   0   7   2       94.84       86.71      6.72 o
   1   7   2       44.28       39.45      6.08 o
   2   7   2       12.77       14.98      2.98 o
   3   7   2        0.13        4.03      5.62 o
   4   7   2        0.07       -2.25      3.00 o
   5   7   2       37.43       20.58      4.19 o
   6   7   2       18.72       18.27      8.31 o
   7   7   2        0.01        1.22      3.45 o
   8   7   2       16.66       19.24      9.31 o
   9   7   2        0.33       -2.06      7.01 o
  10   7   2        0.85       -2.77      2.99 o
  11   7   2        1.64       11.89      4.16 o
 -10   8   2        5.22        7.96      5.50 o
  -9   8   2        0.73        6.20      7.81 o
  -8   8   2        1.16        7.83      5.14 o
  -7   8   2        2.63       -1.08      5.68 o
  -6   8   2        7.61       14.87      5.00 o
  -5   8   2        7.50       17.03      4.97 o
  -4   8   2        3.78        5.26      4.80 o
  -3   8   2        0.00       11.47      8.72 o
  -2   8   2        1.92       14.31     10.07 o
  -1   8   2       15.43       13.49      3.44 o
   0   8   2        0.09        2.23      2.66 o
   1   8   2       81.29       80.63      5.05 o
   2   8   2       37.58       39.15      5.06 o
   3   8   2        0.09        5.27      5.23 o
   4   8   2        0.08        2.94      6.38 o
   5   8   2        0.12        0.28      2.96 o
   6   8   2        2.21       -1.03      3.69 o
   7   8   2        2.16        7.86      4.04 o
   8   8   2        0.05        5.24      3.48 o
  -6   9   2        5.75        8.30      5.15 o
  -5   9   2       10.90       16.96      4.09 o
  -4   9   2        0.72        4.08      5.95 o
  -3   9   2        0.31        6.09      6.73 o
  -2   9   2        3.39       14.15      4.36 o
  -1   9   2        2.99        5.51      3.72 o
   0   9   2        0.27        6.72      3.87 o
   1   9   2        0.80        9.82      3.71 o
   2   9   2        9.48       21.42      6.76 o
   3   9   2        0.62        3.96      3.76 o
   4   9   2        2.48       18.49      4.90 o
 -19   1   3        0.00        0.01      3.06 o
 -18   1   3        1.75        0.05      2.73 o
 -17   1   3        9.57       11.49      3.15 o
 -16   1   3        4.41        1.15      2.28 o
 -15   1   3        1.52       -1.16      1.73 o
 -14   1   3      229.42      204.62      5.51 o
 -13   1   3      629.74      582.68      9.17 o
 -12   1   3      526.64      504.42      8.15 o
 -11   1   3      338.09      318.56      5.54 o
 -10   1   3      247.31      232.06      4.45 o
  -9   1   3      121.17      123.71      3.03 o
  -8   1   3       39.75       41.64      2.19 o
  -7   1   3        0.01        0.82      0.68 o
  -6   1   3        0.15        0.36      0.65 o
  -5   1   3      248.30      276.34      3.20 o
  -4   1   3     1987.66     2042.37     15.30 o
  -3   1   3        0.78        1.49      0.58 o
  -2   1   3      157.37      147.70      1.95 o
  -1   1   3      318.99      299.77      3.66 o
   0   1   3      582.21      662.91      6.14 o
   1   1   3       13.55       12.04      0.97 o
   2   1   3       17.02       12.68      0.96 o
   3   1   3       62.10       52.20      2.52 o
   4   1   3       14.79       16.04      1.43 o
   5   1   3      531.98      583.36      7.97 o
   6   1   3       64.20       79.03      3.07 o
   7   1   3      145.56      157.71      4.18 o
   8   1   3        5.59        9.09      1.70 o
   9   1   3        3.05        1.63      1.50 o
  10   1   3        2.81        1.85      1.47 o
  11   1   3      143.47      130.05      4.37 o
  12   1   3       76.01       71.75      3.58 o
  13   1   3       10.49        7.48      2.35 o
  14   1   3        0.16       -0.19      2.20 o
  15   1   3        6.64        3.07      2.86 o
  16   1   3        0.36        3.76      2.86 o
  17   1   3        0.13       -0.24      4.80 o
 -19   2   3       34.60       40.69      4.73 o
 -18   2   3       97.75      108.90      6.25 o
 -17   2   3        1.50        1.58      2.35 o
 -16   2   3        5.28        7.28      2.48 o
 -15   2   3       10.39        7.75      2.36 o
 -14   2   3        8.55        7.40      2.32 o
 -13   2   3      106.68      111.35      4.13 o
 -12   2   3      593.37      589.28      8.18 o
 -11   2   3       11.33       11.17      1.57 o
 -10   2   3      247.17      255.28      4.60 o
  -9   2   3        6.28        6.03      1.16 o
  -8   2   3      951.29      978.52      9.81 o
  -7   2   3        0.04       -0.74      0.74 o
  -6   2   3        2.40        1.19      0.60 o
  -5   2   3       96.55      104.07      2.79 o
  -4   2   3      229.01      230.44      4.95 o
  -3   2   3     2371.10     2445.33     24.40 o
  -2   2   3        2.70        7.53      0.92 o
  -1   2   3      470.71      538.67      5.19 o
   0   2   3       47.20       54.95      1.24 o
   1   2   3     1326.27     1470.22     10.94 o
   2   2   3      177.24      189.14      3.07 o
   3   2   3      396.95      398.29      4.74 o
   4   2   3     1419.10     1519.13     14.52 o
   5   2   3      300.35      287.38      5.12 o
   6   2   3       91.72      107.38      3.24 o
   7   2   3      169.53      166.05      4.29 o
   8   2   3       56.19       57.88      2.99 o
   9   2   3        1.91       -0.62      1.50 o
  10   2   3       99.91       88.87      3.63 o
  11   2   3        6.96        5.97      1.82 o
  12   2   3      167.61      149.18      5.41 o
  13   2   3       18.44       18.12      2.75 o
  14   2   3        4.93        2.50      2.56 o
  15   2   3        5.36        5.20      2.89 o
  16   2   3        8.66        8.22      3.30 o
 -18   3   3        0.22        7.67      2.67 o
 -17   3   3       16.24       23.33      3.27 o
 -16   3   3       14.86       15.13      2.84 o
 -15   3   3       26.61       24.83      3.02 o
 -14   3   3      251.75      242.11      6.44 o
 -13   3   3      640.20      619.90      9.27 o
 -12   3   3     1168.59     1089.34     12.95 o
 -11   3   3      214.05      212.85      6.26 o
 -10   3   3      278.49      285.39      6.88 o
  -9   3   3      109.74      106.45      3.41 o
  -8   3   3      228.70      236.73      4.99 o
  -7   3   3       15.40       13.68      1.55 o
  -6   3   3      263.00      292.85      4.95 o
  -5   3   3      846.08      846.16     10.37 o
  -4   3   3      631.05      615.48      7.78 o
  -3   3   3       83.61      100.58      2.33 o
  -2   3   3       45.64       56.63      1.63 o
  -1   3   3       19.12       16.26      1.22 o
   0   3   3      208.63      230.45      4.09 o
   1   3   3       39.43       28.54      1.79 o
   2   3   3      198.25      192.66      3.12 o
   3   3   3        5.67        3.92      1.05 o
   4   3   3      101.57      118.21      2.49 o
   5   3   3     1141.93     1166.85     13.03 o
   6   3   3      175.56      205.35      4.15 o
   7   3   3      393.38      392.68      6.76 o
   8   3   3        0.04       -1.38      1.38 o
   9   3   3        0.52       -0.16      1.88 o
  10   3   3        0.17        1.23      3.31 o
  11   3   3      190.41      177.98      6.09 o
  12   3   3       96.65       92.83      4.61 o
  13   3   3       26.29       21.92      3.23 o
  14   3   3        7.98        4.23      2.39 o
  15   3   3       12.06       -2.14      5.13 o
  16   3   3        2.55        7.92      2.94 o
 -18   4   3       40.41       44.54      7.00 o
 -17   4   3        0.05        2.58      3.93 o
 -16   4   3        0.07       -1.62      2.90 o
 -15   4   3        2.34        3.48      2.99 o
 -14   4   3        1.29        4.00      2.50 o
 -13   4   3       44.70       45.14      4.14 o
 -12   4   3      605.25      614.43     12.00 o
 -11   4   3       34.70       37.57      3.83 o
 -10   4   3        1.16        0.46      1.89 o
  -9   4   3      102.52       99.37      4.27 o
  -8   4   3      218.60      212.39      4.83 o
  -7   4   3       39.75       50.27      3.16 o
  -6   4   3       35.15       32.68      1.84 o
  -5   4   3       95.88      100.29      3.52 o
  -4   4   3       45.60       51.46      4.45 o
  -3   4   3       18.25       24.94      8.13 o
  -2   4   3      349.39      331.15      4.51 o
  -1   4   3      727.85      724.93      8.09 o
   0   4   3       39.55       45.20      2.20 o
   1   4   3      538.63      564.23      8.01 o
   2   4   3       82.53       88.50      2.46 o
   3   4   3       77.86       75.16      3.19 o
   4   4   3        6.11        6.97      2.08 o
   5   4   3       10.70        8.82      1.49 o
   6   4   3       14.11       18.97      1.95 o
   7   4   3       11.39       18.46      2.54 o
   8   4   3       68.42       64.09      3.34 o
   9   4   3       10.68       12.49      1.75 o
  10   4   3       53.03       50.58      3.61 o
  11   4   3        0.34        3.21      2.20 o
  12   4   3       58.81       58.97      4.47 o
  13   4   3       44.23       50.48      4.40 o
  14   4   3        0.44        2.76      2.59 o
  15   4   3        0.09        6.26      4.38 o
 -17   5   3        2.00        1.10      5.33 o
 -16   5   3        9.49       12.10      5.16 o
 -15   5   3       18.32       25.21      5.31 o
 -14   5   3        1.16        2.28      5.36 o
 -13   5   3       81.92       74.48      6.69 o
 -12   5   3       39.50       38.62      5.18 o
 -11   5   3       26.52       20.55      4.31 o
 -10   5   3        0.41        2.15      4.54 o
  -9   5   3        7.21        6.43      2.17 o
  -8   5   3        4.15        4.21      3.21 o
  -7   5   3       25.33       27.61      2.65 o
  -6   5   3      320.89      294.33      5.32 o
  -5   5   3       84.24       77.17     15.30 o
  -4   5   3        2.26        1.29      1.96 o
  -3   5   3       57.08       66.44      5.59 o
  -2   5   3      304.26      301.01      5.03 o
  -1   5   3        0.38       -0.58      2.03 o
   0   5   3       42.71       49.78      2.45 o
   1   5   3        0.65       -1.12      1.30 o
   2   5   3       52.23       49.70      3.62 o
   3   5   3        0.58       -0.10      2.05 o
   4   5   3       70.55       64.94      4.33 o
   5   5   3      184.91      178.26      6.42 o
   6   5   3        2.45        2.39      3.39 o
   7   5   3       18.44       23.99      6.35 o
   8   5   3       28.88       35.17      6.55 o
   9   5   3        0.58        6.14      3.87 o
  10   5   3        1.90        0.11      3.38 o
  11   5   3        1.50        2.03      3.37 o
  12   5   3        1.61        3.85      3.61 o
  13   5   3        9.84       10.75      6.68 o
  14   5   3       13.91       20.18      5.25 o
 -15   6   3        0.73        4.77      4.46 o
 -14   6   3        7.03        8.53      4.50 o
 -13   6   3       41.77       49.45      7.70 o
 -12   6   3       10.77       11.58      4.16 o
 -11   6   3       28.59       29.80      5.00 o
 -10   6   3        1.04        1.40      2.75 o
  -9   6   3       15.09        6.01      4.71 o
  -8   6   3        2.72        8.31      2.50 o
  -7   6   3       96.13       93.64      6.57 o
  -6   6   3        1.43        7.38      5.65 o
  -5   6   3       64.34       60.09     10.86 o
  -4   6   3        0.77        5.77      9.48 o
  -3   6   3       22.78       26.47      4.50 o
  -2   6   3        2.59        2.63      2.07 o
  -1   6   3      185.45      168.14      5.84 o
   0   6   3      116.55      110.99      5.24 o
   1   6   3        5.74        6.66      2.65 o
   2   6   3       63.97       67.33      4.51 o
   3   6   3        3.60        8.78      2.66 o
   4   6   3       87.82       89.10      5.05 o
   5   6   3        2.13       -2.70      2.70 o
   6   6   3       22.99        9.55      4.89 o
   7   6   3        0.37       -3.16      3.16 o
   8   6   3       11.00       -1.09      6.55 o
   9   6   3       17.35       15.20      4.15 o
  10   6   3        0.85       -3.43      3.89 o
  11   6   3        7.34        9.29      4.34 o
  12   6   3        1.43        4.44      3.92 o
 -13   7   3      205.50      206.67      9.91 o
 -12   7   3       87.39      107.02      9.10 o
 -11   7   3       23.01       41.60      8.33 o
 -10   7   3        9.22        7.80      3.45 o
  -9   7   3        0.08        6.61      2.74 o
  -8   7   3       36.03       26.15      9.16 o
  -7   7   3      104.87       84.46      8.58 o
  -6   7   3       22.21       21.12      8.46 o
  -5   7   3        2.08       -3.12     13.23 o
  -4   7   3        0.36        4.81      4.80 o
  -3   7   3        1.37       10.42      7.55 o
  -2   7   3       32.09       26.98      3.19 o
  -1   7   3       16.65       17.02      2.88 o
   0   7   3        3.06        7.14      2.57 o
   1   7   3       26.04       24.80      4.84 o
   2   7   3        0.18        0.86      2.58 o
   3   7   3       29.00       21.34      3.50 o
   4   7   3        1.47       -0.41      3.15 o
   5   7   3       15.75       22.43      8.63 o
   6   7   3      148.26      124.97      8.25 o
   7   7   3        3.90       -3.21      3.21 o
   8   7   3        0.00       -3.58      3.58 o
   9   7   3        1.24       -1.41      3.56 o
  10   7   3        0.05       -4.96      6.43 o
 -11   8   3        5.78       -5.03      5.03 o
 -10   8   3        2.86        7.90     11.56 o
  -9   8   3        3.29       14.58      6.19 o
  -8   8   3        0.00       -3.56      4.11 o
  -7   8   3       10.78       -1.25     17.50 o
  -6   8   3        0.04        3.01      3.54 o
  -5   8   3        8.56        7.62      3.73 o
  -4   8   3        0.55       19.37      9.48 o
  -3   8   3        0.00        5.11      3.90 o
  -2   8   3        9.45        9.51      4.25 o
  -1   8   3        4.86       14.61      3.07 o
   0   8   3      172.60      161.01     17.74 o
   1   8   3        2.58        1.82      3.99 o
   2   8   3        2.96        6.13      3.65 o
   3   8   3        0.31        6.68      3.14 o
   4   8   3        4.67       -0.19      8.51 o
   5   8   3        6.25       -5.18      7.96 o
   6   8   3        2.32        6.95      3.46 o
   7   8   3        6.62        1.21      3.50 o
   8   8   3        1.12        3.46      5.56 o
  -6   9   3        0.53       19.31     11.24 o
  -5   9   3        0.11        7.82      4.43 o
  -4   9   3        0.00        7.89      6.82 o
  -3   9   3        0.14       10.20      4.51 o
  -2   9   3        1.69        8.18      4.47 o
  -1   9   3        9.01        4.70      6.76 o
   0   9   3       22.76       -0.51      9.57 o
   1   9   3       25.54       25.64      4.62 o
   2   9   3        0.06       12.95      3.12 o
   3   9   3        1.34       18.67      9.54 o
 -20   0   4        4.75       12.92      6.21 o
 -19   0   4       56.25       70.91      9.04 o
 -18   0   4      101.13      125.34     10.46 o
 -17   0   4        6.21        8.41      3.93 o
 -16   0   4       29.35       35.02      4.88 o
 -15   0   4       24.80       28.85      3.42 o
 -14   0   4      205.34      194.37      6.84 o
 -13   0   4      195.11      201.55      6.78 o
 -12   0   4     1221.18     1168.38     18.12 o
 -11   0   4     1188.77     1051.01     16.26 o
 -10   0   4      236.68      231.41      6.22 o
  -9   0   4        0.21        1.35      1.33 o
  -8   0   4     1898.22     2020.62     27.71 o
  -7   0   4     2046.88     2192.03     26.30 o
  -6   0   4       72.17       65.85      2.43 o
  -5   0   4     2017.08     2200.62     20.86 o
  -4   0   4     7951.32     8123.87     84.66 o
  -3   0   4     5387.05     5300.13     56.03 o
  -2   0   4      865.19      873.19     11.13 o
  -1   0   4     5496.42     5624.40     68.29 o
   0   0   4      732.00      672.55     10.76 o
   1   0   4      688.25      716.16     10.02 o
   2   0   4      888.70      851.83     13.67 o
   3   0   4      238.94      251.55      6.37 o
   4   0   4      734.63      770.53     13.58 o
   5   0   4      168.55      185.88     11.69 o
   6   0   4      394.95      419.74     14.20 o
   7   0   4      313.30      314.95      8.83 o
   8   0   4      662.70      623.15     13.85 o
   9   0   4      245.63      228.47      6.47 o
  10   0   4      239.09      224.04      8.23 o
  11   0   4        0.03        0.57      2.60 o
  12   0   4       82.17       75.99      8.89 o
  13   0   4       14.78        9.78      3.77 o
  14   0   4        0.20        1.71      3.94 o
  15   0   4        5.38        7.24      4.86 o
  16   0   4       39.95       51.07      8.39 o
 -20   1   4       10.57       11.30      4.17 o
 -19   1   4        1.55        3.60      3.05 o
 -18   1   4        6.00        6.50      3.14 o
 -17   1   4       68.15       75.73      4.67 o
 -16   1   4        4.52        3.44      2.13 o
 -15   1   4       45.50       48.85      3.33 o
 -14   1   4       72.43       59.94      3.39 o
 -13   1   4      753.77      719.88     10.37 o
 -12   1   4     2707.91     2531.59     24.63 o
 -11   1   4       47.35       56.07      2.56 o
 -10   1   4     1744.86     1601.64     23.38 o
  -9   1   4     1406.41     1368.37     14.16 o
  -8   1   4     1900.12     1822.48     17.33 o
  -7   1   4      258.81      379.03      5.71 o
  -6   1   4     2450.23     2645.24     22.75 o
  -5   1   4     5691.91     5863.37     50.67 o
  -4   1   4      806.38      768.57      6.49 o
  -3   1   4      345.95      389.05      4.07 o
  -2   1   4      263.57      239.25      3.14 o
  -1   1   4      648.73      696.60      7.14 o
   0   1   4      321.42      312.75      4.09 o
   1   1   4      200.73      200.54      2.88 o
   2   1   4     1316.18     1358.26     13.93 o
   3   1   4      626.05      609.00      7.88 o
   4   1   4      172.45      149.13      4.36 o
   5   1   4     2512.01     2444.66     24.26 o
   6   1   4       17.40       28.48      2.31 o
   7   1   4      383.04      385.36      7.12 o
   8   1   4        1.86       -0.64      1.59 o
   9   1   4       38.04       30.21      2.79 o
  10   1   4       20.94       20.15      2.30 o
  11   1   4        8.87        6.91      1.91 o
  12   1   4      274.64      248.09      6.99 o
  13   1   4       22.28       23.22      3.21 o
  14   1   4       45.22       48.50      4.61 o
  15   1   4        7.02        3.95      2.89 o
  16   1   4       11.38       19.03      3.90 o
 -19   2   4        1.35       -2.20      2.70 o
 -18   2   4        5.99        5.71      2.78 o
 -17   2   4        0.28       -0.03      2.42 o
 -16   2   4       15.54       17.57      2.86 o
 -15   2   4       34.96       38.39      3.31 o
 -14   2   4        1.10       -1.80      1.80 o
 -13   2   4        3.47        3.30      1.92 o
 -12   2   4      615.00      583.82      8.34 o
 -11   2   4      283.24      266.75      4.94 o
 -10   2   4      207.75      186.15      3.86 o
  -9   2   4       27.29       29.66      1.67 o
  -8   2   4       22.91       28.50      1.55 o
  -7   2   4        2.54        4.51      0.80 o
  -6   2   4      139.51      149.38      2.49 o
  -5   2   4     1368.64     1399.30     18.20 o
  -4   2   4     1195.54     1245.21     12.41 o
  -3   2   4     1498.52     1468.41     15.09 o
  -2   2   4       81.50       75.00      1.42 o
  -1   2   4      777.57      777.00      7.23 o
   0   2   4      406.19      356.40      3.97 o
   1   2   4      395.25      366.69      4.44 o
   2   2   4      210.65      225.47      3.66 o
   3   2   4        8.35       18.30      1.37 o
   4   2   4       92.44       77.75      2.47 o
   5   2   4       23.09       23.31      1.85 o
   6   2   4       30.69       49.97      2.63 o
   7   2   4      181.92      177.69      4.70 o
   8   2   4      343.12      330.85      6.79 o
   9   2   4      229.35      212.07      6.72 o
  10   2   4      142.43      134.04      4.84 o
  11   2   4        0.69        1.61      1.67 o
  12   2   4       26.58       32.64      3.26 o
  13   2   4       24.03       20.35      3.61 o
  14   2   4        0.00        3.99      2.54 o
  15   2   4        1.58        2.48      2.98 o
  16   2   4        9.43        9.54      3.60 o
 -19   3   4        3.02        1.38      3.62 o
 -18   3   4        6.69        8.60      3.08 o
 -17   3   4        0.59        1.65      2.23 o
 -16   3   4       21.00       20.33      2.93 o
 -15   3   4        3.15        3.93      2.07 o
 -14   3   4        0.39       -1.77      1.77 o
 -13   3   4      456.75      412.71      7.18 o
 -12   3   4      161.35      160.12      4.17 o
 -11   3   4       37.39       42.73      2.20 o
 -10   3   4       41.52       39.77      2.54 o
  -9   3   4      431.93      428.63      6.94 o
  -8   3   4        9.45        8.65      1.64 o
  -7   3   4      597.75      547.45      7.77 o
  -6   3   4      904.21      884.19     11.33 o
  -5   3   4        1.67        0.52      1.03 o
  -4   3   4        2.18        4.56      1.05 o
  -3   3   4       34.48       35.90      1.71 o
  -2   3   4       50.98       53.98      2.02 o
  -1   3   4        0.30        0.48      0.79 o
   0   3   4        1.68        0.53      0.55 o
   1   3   4       61.55       66.61      1.74 o
   2   3   4       74.07       81.34      2.28 o
   3   3   4      206.01      230.66      3.66 o
   4   3   4      432.67      406.39      5.66 o
   5   3   4       37.43       34.87      1.93 o
   6   3   4      232.86      236.28      4.72 o
   7   3   4       92.38       97.34      3.72 o
   8   3   4       43.18       49.05      2.95 o
   9   3   4        0.57       -1.46      1.73 o
  10   3   4       35.40       34.62      3.30 o
  11   3   4       50.06       53.76      4.14 o
  12   3   4        8.45       10.93      2.50 o
  13   3   4       34.93       41.29      3.91 o
  14   3   4       15.50       19.35      3.45 o
  15   3   4        8.15        7.06      3.22 o
 -18   4   4       27.79       27.16      6.39 o
 -17   4   4        0.50        1.50      3.70 o
 -16   4   4        2.29       -0.65      2.90 o
 -15   4   4        0.02        3.65      2.89 o
 -14   4   4       23.52       19.68      3.48 o
 -13   4   4      240.52      252.89      8.34 o
 -12   4   4        1.82        8.20      2.70 o
 -11   4   4       28.69       35.30      3.33 o
 -10   4   4       33.68       34.37      3.42 o
  -9   4   4       34.24       41.12      3.12 o
  -8   4   4      252.58      244.01      5.20 o
  -7   4   4      250.96      232.38      4.74 o
  -6   4   4      278.44      304.80      6.37 o
  -5   4   4      234.03      247.27      4.53 o
  -4   4   4        1.84        1.67      0.96 o
  -3   4   4        4.38       13.15      1.26 o
  -2   4   4      349.84      338.27      6.06 o
  -1   4   4       34.20       36.75      2.79 o
   0   4   4      100.73      104.21      2.97 o
   1   4   4       78.19       81.56      2.82 o
   2   4   4       40.62       44.94      3.70 o
   3   4   4       18.90       19.48      1.57 o
   4   4   4      134.77      152.89      4.98 o
   5   4   4       75.58       71.77      2.56 o
   6   4   4        0.03        0.41      1.51 o
   7   4   4       11.73       13.71      2.37 o
   8   4   4      104.04      104.16      4.59 o
   9   4   4      105.30      101.61      4.96 o
  10   4   4        1.80        1.71      2.03 o
  11   4   4       31.33       34.66      3.78 o
  12   4   4        0.53        1.01      2.42 o
  13   4   4        9.18       16.60      4.11 o
  14   4   4        0.46       -0.01      2.71 o
 -17   5   4        1.43       -4.47      4.47 o
 -16   5   4        0.74       -5.81      5.81 o
 -15   5   4        4.76        3.93      4.45 o
 -14   5   4        0.28       12.88      6.72 o
 -13   5   4      531.46      515.25     15.01 o
 -12   5   4      637.75      597.00     15.69 o
 -11   5   4       10.11       15.42      3.95 o
 -10   5   4        7.24        0.63      2.68 o
  -9   5   4        0.01        0.82      2.56 o
  -8   5   4       13.73       18.80      2.59 o
  -7   5   4      609.57      577.78     10.61 o
  -6   5   4        7.23        3.29      1.37 o
  -5   5   4       43.03       34.91      4.86 o
  -4   5   4        3.08        0.86      1.32 o
  -3   5   4        2.37        1.60      1.13 o
  -2   5   4        0.02        1.97      1.38 o
  -1   5   4       61.91       56.53      2.89 o
   0   5   4       23.98       23.00      3.13 o
   1   5   4        0.06        1.11      2.12 o
   2   5   4        3.69        5.83      2.46 o
   3   5   4       66.94       67.36      4.37 o
   4   5   4       14.01        9.16      2.75 o
   5   5   4       49.03       40.53      4.49 o
   6   5   4      358.11      352.63     12.71 o
   7   5   4        5.89        5.13      3.98 o
   8   5   4       16.00       25.53      4.93 o
   9   5   4        1.31       10.20      4.36 o
  10   5   4       11.31       11.72      4.84 o
  11   5   4       38.44       47.95      6.09 o
  12   5   4       31.70       23.83      5.29 o
  13   5   4        3.68       13.94      4.84 o
 -15   6   4       15.93        9.75      7.00 o
 -14   6   4        3.16        8.99      6.29 o
 -13   6   4       77.17       73.21      6.62 o
 -12   6   4       45.99       67.39      8.04 o
 -11   6   4       11.57       18.02      7.90 o
 -10   6   4        1.95        6.06      5.19 o
  -9   6   4        0.00        1.96      4.06 o
  -8   6   4       22.25       20.93      6.26 o
  -7   6   4        0.06        2.01      4.79 o
  -6   6   4       11.63       13.05      8.40 o
  -5   6   4        0.94       -2.04      3.17 o
  -4   6   4        1.86        4.06      5.41 o
  -3   6   4        6.62        6.08      3.76 o
  -2   6   4        1.67        1.74      3.54 o
  -1   6   4       97.52       99.16      4.86 o
   0   6   4       56.86       57.04      4.19 o
   1   6   4       22.37       20.69      3.19 o
   2   6   4        0.37       -2.71      2.71 o
   3   6   4        2.19       -0.55      2.74 o
   4   6   4       18.67       16.69      3.68 o
   5   6   4       16.31        0.17      3.47 o
   6   6   4        0.02        5.49      3.58 o
   7   6   4       14.66       12.26      4.26 o
   8   6   4        9.73        5.98      6.00 o
   9   6   4        6.89       11.89      4.78 o
  10   6   4        2.96        0.32      3.45 o
  11   6   4       23.04       41.69      6.78 o
  12   6   4        0.92        5.12      4.17 o
 -13   7   4        2.34       14.37      5.77 o
 -12   7   4       29.62       45.56      7.14 o
 -11   7   4        2.08       -2.98      4.47 o
 -10   7   4        1.72       -6.20      6.20 o
  -9   7   4        8.57       14.38      3.41 o
  -8   7   4       11.57       -2.26     10.62 o
  -7   7   4       24.22       31.17     12.46 o
  -6   7   4       34.85       23.38      5.61 o
  -5   7   4        0.56        2.51      3.54 o
  -4   7   4        0.13       15.65     11.00 o
  -3   7   4        5.33       11.39      4.04 o
  -2   7   4        9.07       14.10      3.87 o
  -1   7   4       29.21       30.68      6.13 o
   0   7   4       32.21       26.54      6.93 o
   1   7   4        5.61        8.67      6.84 o
   2   7   4        0.88       -0.18      2.51 o
   3   7   4        7.78        8.46      3.21 o
   4   7   4        1.94        4.97      4.45 o
   5   7   4       15.75       11.12      5.73 o
   6   7   4       88.50       77.46      7.58 o
   7   7   4        2.12        2.44      3.93 o
   8   7   4        3.28       -3.27      3.27 o
   9   7   4        1.39        8.52      3.73 o
  10   7   4        0.05        0.38      4.36 o
 -11   8   4        0.39       -5.15      5.15 o
 -10   8   4        0.03       -0.01      5.02 o
  -9   8   4        0.06       -0.46      4.70 o
  -8   8   4        1.42       -2.20      4.42 o
  -7   8   4       24.32       31.48     10.42 o
  -6   8   4        0.36       -0.85     12.49 o
  -5   8   4        3.68        9.79     17.06 o
  -4   8   4        0.00        3.54     10.24 o
  -3   8   4        3.32       -2.83      5.79 o
  -2   8   4        3.59       -1.47     12.03 o
  -1   8   4       21.38        6.44      2.94 o
   0   8   4        6.29       17.80      6.73 o
   1   8   4        3.90        4.63      3.08 o
   2   8   4        0.59        6.09      3.85 o
   3   8   4        2.41        7.89      3.58 o
   4   8   4        2.66       16.38     14.34 o
   5   8   4       19.82       60.63      9.36 o
   6   8   4        0.04       -5.61      9.83 o
   7   8   4       11.60        3.62      4.71 o
  -6   9   4        0.13        3.85      7.31 o
  -5   9   4        0.08        2.91     16.18 o
  -4   9   4        0.37       -0.33      4.21 o
  -3   9   4        0.48        5.98      6.00 o
  -2   9   4        0.96        3.86      5.03 o
  -1   9   4        0.03        4.94      5.79 o
   0   9   4        1.39        9.73      5.18 o
   1   9   4        0.82       -0.27      4.12 o
   2   9   4        0.55        7.02      4.97 o
 -20   1   5        2.12       -2.60      3.51 o
 -19   1   5        0.04       -2.26      2.96 o
 -18   1   5        0.06       -0.83      2.64 o
 -17   1   5        0.12       -1.02      2.04 o
 -16   1   5        2.87        1.73      2.14 o
 -15   1   5        5.97        2.53      1.91 o
 -14   1   5       95.21       91.50      3.98 o
 -13   1   5      340.71      329.88      6.78 o
 -12   1   5     1244.00     1169.96     12.89 o
 -11   1   5      191.42      190.42      4.21 o
 -10   1   5       14.22       12.99      1.55 o
  -9   1   5      132.59      136.93      3.44 o
  -8   1   5      227.11      213.44      4.29 o
  -7   1   5     3115.36     3350.55     26.99 o
  -6   1   5      592.43      672.11      7.20 o
  -5   1   5     1099.15     1135.02     10.45 o
  -4   1   5      364.88      390.28      5.08 o
  -3   1   5        0.50        0.03      0.42 o
  -2   1   5      271.15      307.07      4.27 o
  -1   1   5      627.91      706.75      7.52 o
   0   1   5       38.98       43.11      1.66 o
   1   1   5      276.40      246.91      3.74 o
   2   1   5        0.31       -0.74      1.44 o
   3   1   5        8.72       10.44      1.44 o
   4   1   5       77.83       67.83      2.71 o
   5   1   5      119.46      125.15      3.75 o
   6   1   5      274.27      266.45      5.74 o
   7   1   5       12.58        9.80      2.09 o
   8   1   5       44.73       37.82      3.02 o
   9   1   5        3.40       -1.78      1.81 o
  10   1   5       11.31       11.01      2.30 o
  11   1   5        0.00        1.88      1.73 o
  12   1   5       40.82       33.14      3.46 o
  13   1   5       12.23       10.16      2.80 o
  14   1   5        0.49       -0.54      2.55 o
  15   1   5       15.09       19.13      3.93 o
 -20   2   5       49.23       54.70      5.82 o
 -19   2   5       34.65       36.87      4.57 o
 -18   2   5       22.72       28.89      3.55 o
 -17   2   5        1.61        1.53      2.21 o
 -16   2   5        3.66        2.41      2.97 o
 -15   2   5       84.42       84.41      4.44 o
 -14   2   5       61.94       63.00      3.81 o
 -13   2   5      841.29      820.03     11.25 o
 -12   2   5       51.07       55.33      2.89 o
 -11   2   5       60.17       57.23      2.52 o
 -10   2   5       50.80       52.49      2.23 o
  -9   2   5       10.81       18.03      1.42 o
  -8   2   5      155.93      170.78      3.07 o
  -7   2   5     1717.75     1813.94     27.65 o
  -6   2   5     1619.34     1726.37     14.69 o
  -5   2   5      919.53      954.15      8.81 o
  -4   2   5      367.75      379.43      4.20 o
  -3   2   5      294.66      289.49      3.75 o
  -2   2   5     1341.15     1439.44     11.63 o
  -1   2   5     1200.31     1313.57     11.55 o
   0   2   5       70.60       67.67      1.86 o
   1   2   5      433.57      482.67      6.13 o
   2   2   5      257.59      300.59      4.73 o
   3   2   5      258.59      254.16      4.52 o
   4   2   5       66.29       70.40      2.81 o
   5   2   5        5.96        2.12      1.32 o
   6   2   5      163.06      144.27      4.26 o
   7   2   5        9.67       10.31      2.02 o
   8   2   5       13.20       13.90      2.34 o
   9   2   5       27.85       22.59      3.70 o
  10   2   5        6.85        5.79      2.13 o
  11   2   5       53.91       51.80      3.72 o
  12   2   5        8.99       18.89      2.85 o
  13   2   5        3.54        4.56      2.89 o
  14   2   5        0.53        1.43      2.90 o
  15   2   5       10.52       10.19      3.46 o
 -19   3   5        0.57        1.92      2.78 o
 -18   3   5        5.07       10.19      2.78 o
 -17   3   5        1.18        5.69      2.91 o
 -16   3   5        2.22        1.23      2.24 o
 -15   3   5        4.36        9.43      2.47 o
 -14   3   5      130.42      122.70      4.86 o
 -13   3   5      560.21      524.69     11.03 o
 -12   3   5     1571.01     1499.79     16.77 o
 -11   3   5       57.88       51.41      2.71 o
 -10   3   5      111.45      110.58      4.50 o
  -9   3   5      405.12      410.66      8.14 o
  -8   3   5       32.13       40.44      2.44 o
  -7   3   5     2320.34     2435.38     26.35 o
  -6   3   5      538.92      554.25      8.33 o
  -5   3   5      493.58      495.19      7.41 o
  -4   3   5       45.88       51.74      2.28 o
  -3   3   5      136.57      148.06      3.51 o
  -2   3   5      354.75      341.50      5.15 o
  -1   3   5      831.85      849.68      8.80 o
   0   3   5       45.40       50.64      1.64 o
   1   3   5       92.56       88.34      2.26 o
   2   3   5        0.05        0.95      0.84 o
   3   3   5        2.55        1.22      0.92 o
   4   3   5      109.17      101.58      3.24 o
   5   3   5      136.49      136.33      3.60 o
   6   3   5      617.88      616.49      9.39 o
   7   3   5       74.48       72.47      3.47 o
   8   3   5       31.45       27.42      2.61 o
   9   3   5       13.33        6.76      5.05 o
  10   3   5        1.43        0.38      2.32 o
  11   3   5        0.01        2.05      2.19 o
  12   3   5       54.19       50.03      5.85 o
  13   3   5        9.56       10.61      2.81 o
  14   3   5        0.17        1.46      2.69 o
 -18   4   5        3.24        1.69      3.40 o
 -17   4   5        0.48        4.14      3.37 o
 -16   4   5       28.66       28.61      4.28 o
 -15   4   5       36.09       29.40      4.83 o
 -14   4   5        4.03        7.16      3.42 o
 -13   4   5      135.40      143.21      6.98 o
 -12   4   5        1.35        5.07      2.99 o
 -11   4   5        8.04       12.73      3.13 o
 -10   4   5       10.60       10.60      2.33 o
  -9   4   5       84.84       89.98      5.69 o
  -8   4   5        6.43        5.71      1.59 o
  -7   4   5       86.00       84.35      3.24 o
  -6   4   5        1.15        3.22      1.34 o
  -5   4   5       14.73       15.36      1.61 o
  -4   4   5      167.69      180.93      4.10 o
  -3   4   5      229.60      226.60      4.51 o
  -2   4   5      190.20      199.76      4.28 o
  -1   4   5      271.05      293.77      4.48 o
   0   4   5      147.97      162.69      4.81 o
   1   4   5      312.44      316.43      6.65 o
   2   4   5       22.90       13.86      2.06 o
   3   4   5      112.49       95.56      4.00 o
   4   4   5       72.52       66.95      2.39 o
   5   4   5       85.98       88.34      5.50 o
   6   4   5       26.77       29.92      2.88 o
   7   4   5       30.95       28.16      3.75 o
   8   4   5        6.06        4.46      2.53 o
   9   4   5        0.54       -2.92      2.92 o
  10   4   5        0.63       -0.07      2.33 o
  11   4   5       51.08       40.49      5.26 o
  12   4   5        6.46       11.05      3.22 o
  13   4   5        1.19       -1.80      2.60 o
  14   4   5        0.00       -1.88      4.42 o
 -17   5   5        0.04       -0.92      4.02 o
 -16   5   5        0.24       11.41      4.72 o
 -15   5   5       42.50       48.45     12.52 o
 -14   5   5       14.55       20.64      4.72 o
 -13   5   5        0.67       -2.37      3.81 o
 -12   5   5        1.04       11.47      3.89 o
 -11   5   5       49.42       56.30      5.16 o
 -10   5   5       56.49       62.65      5.60 o
  -9   5   5       67.05       68.63      4.17 o
  -8   5   5       50.48       46.32      3.42 o
  -7   5   5        0.24       -1.72      1.72 o
  -6   5   5        3.67        2.59      1.30 o
  -5   5   5        1.50        1.39      1.18 o
  -4   5   5       13.33       13.96      1.55 o
  -3   5   5       44.39       42.79      2.53 o
  -2   5   5       88.77       79.84      3.43 o
  -1   5   5      139.21      136.72      4.48 o
   0   5   5       63.46       63.10      9.20 o
   1   5   5        4.71        5.21      2.55 o
   2   5   5        2.34        5.44      2.49 o
   3   5   5        0.67        0.31      2.28 o
   4   5   5        1.06       -1.97      2.37 o
   5   5   5        9.64       10.85      3.97 o
   6   5   5      121.71      117.26      7.94 o
   7   5   5       11.37        7.89      4.12 o
   8   5   5        0.88        2.49      4.18 o
   9   5   5        3.41        3.16      4.29 o
  10   5   5       14.81        8.64      5.79 o
  11   5   5        4.76        5.51      4.08 o
  12   5   5        1.70        8.71      4.29 o
 -16   6   5        8.74       13.60      4.92 o
 -15   6   5        0.29        3.51      4.11 o
 -14   6   5       21.52       23.50      5.08 o
 -13   6   5        3.34        2.69      3.64 o
 -12   6   5       18.50       20.55      6.18 o
 -11   6   5        0.16        0.33      5.94 o
 -10   6   5       17.60       15.69      4.40 o
  -9   6   5        6.25        4.24      2.63 o
  -8   6   5       57.50       62.19      5.47 o
  -7   6   5       55.24       45.33      8.92 o
  -6   6   5       43.80       49.45      6.25 o
  -5   6   5        0.48       -0.94      6.32 o
  -4   6   5        7.86        6.95      2.10 o
  -3   6   5        2.71       -1.26      1.86 o
  -2   6   5       73.96       83.38      6.90 o
  -1   6   5       53.41       55.69      4.21 o
   0   6   5       34.93       37.79      3.76 o
   1   6   5        0.71        0.81      2.43 o
   2   6   5       13.68       13.56      3.14 o
   3   6   5        2.09        1.41      2.77 o
   4   6   5        8.08        2.60      7.75 o
   5   6   5       73.18       73.42      6.84 o
   6   6   5       12.27       16.65      4.78 o
   7   6   5       10.47       10.33      4.55 o
   8   6   5        2.50       -5.19     11.15 o
   9   6   5        4.00        6.44     11.21 o
  10   6   5        0.60       -2.22      5.56 o
  11   6   5        1.76       -3.17      3.62 o
 -14   7   5        3.11        9.86      4.12 o
 -13   7   5       71.71       64.78      6.47 o
 -12   7   5       97.63       88.82      7.00 o
 -11   7   5       20.87       32.41      9.58 o
 -10   7   5        1.09        4.31      4.13 o
  -9   7   5        0.01       10.42      8.54 o
  -8   7   5       19.05       13.73     11.15 o
  -7   7   5       93.28       90.19      8.61 o
  -6   7   5       26.93       21.24      5.86 o
  -5   7   5        0.51       -5.72      8.63 o
  -4   7   5        6.14       -2.18      3.44 o
  -3   7   5       17.73       16.47      3.03 o
  -2   7   5       13.26       12.63      2.67 o
  -1   7   5        1.67        2.35      2.36 o
   0   7   5        0.41        2.27      2.55 o
   1   7   5        0.23        9.86     17.73 o
   2   7   5        1.88        0.83      2.80 o
   3   7   5        0.01       -2.65      2.87 o
   4   7   5        4.95       14.61      5.91 o
   5   7   5       64.73       61.89      6.82 o
   6   7   5        2.51       -0.23      5.50 o
   7   7   5        0.21       -3.49      4.02 o
   8   7   5        0.04       -2.69      5.38 o
   9   7   5        1.90       11.68      4.78 o
 -11   8   5        0.05       -5.68      5.68 o
 -10   8   5        1.75       17.97      5.80 o
  -9   8   5        0.02        8.46      5.02 o
  -8   8   5       17.72       -4.35     18.05 o
  -7   8   5       16.08        4.86      8.37 o
  -6   8   5        1.27       -5.79      5.79 o
  -5   8   5        2.56       -2.61      9.13 o
  -4   8   5        0.01       -4.22      4.22 o
  -3   8   5        1.42        7.91      4.48 o
  -2   8   5       14.88       27.66      6.05 o
  -1   8   5       68.92       59.60      6.28 o
   0   8   5        0.74        3.04      5.09 o
   1   8   5        4.96       -0.46     13.72 o
   2   8   5        2.59       -2.46      4.97 o
   3   8   5        0.02       -4.68      4.68 o
   4   8   5       10.55        5.97      4.89 o
   5   8   5        1.04        2.93      5.68 o
   6   8   5        6.43        5.56      6.32 o
  -6   9   5        5.92       31.50      8.19 o
  -5   9   5        0.12       28.26     11.82 o
  -4   9   5        2.62        8.17      6.67 o
  -3   9   5        4.39       14.93      5.39 o
  -2   9   5        6.88       -4.08     19.11 o
  -1   9   5        2.42      -10.81     14.60 o
   0   9   5        1.89       -3.69      4.16 o
   1   9   5        0.97       13.31     10.24 o
 -20   0   6      248.15      218.65     13.61 o
 -19   0   6       88.87       85.96      9.34 o
 -18   0   6        6.15        8.42      6.14 o
 -17   0   6        0.00       -2.97      2.98 o
 -16   0   6       53.26       54.97      5.50 o
 -15   0   6      174.56      154.54      7.59 o
 -14   0   6        2.12        2.64      2.95 o
 -13   0   6     2789.18     2596.86     33.90 o
 -12   0   6      843.38      798.20     14.12 o
 -11   0   6      572.02      481.25      9.93 o
 -10   0   6      558.52      499.22      9.77 o
  -9   0   6      564.00      558.63     10.11 o
  -8   0   6      317.29      308.95      6.76 o
  -7   0   6     1974.92     2142.58     26.07 o
  -6   0   6     2716.34     3152.66     41.48 o
  -5   0   6      831.48      867.42     14.21 o
  -4   0   6     1129.76     1248.14     18.66 o
  -3   0   6       67.98       62.74      3.08 o
  -2   0   6     3847.27     4195.34     57.43 o
  -1   0   6     1259.43     1437.63     20.99 o
   0   0   6     1103.13     1151.73     17.84 o
   1   0   6     6803.02     7186.41     76.56 o
   2   0   6     2772.47     2804.47     38.21 o
   3   0   6      524.69      471.52     10.38 o
   4   0   6      261.37      259.49      7.72 o
   5   0   6      314.82      285.50      8.45 o
   6   0   6      374.35      357.52     10.16 o
   7   0   6      224.56      246.51      8.77 o
   8   0   6      659.67      659.43     20.05 o
   9   0   6      185.58      179.03      8.10 o
  10   0   6       34.52       33.93      4.74 o
  11   0   6      169.89      158.46      8.35 o
  12   0   6      119.21      151.72      8.50 o
  13   0   6       33.34       44.40      6.02 o
  14   0   6        0.03       -2.57      3.53 o
  15   0   6       18.42       16.39      6.32 o
 -20   1   6        3.50        6.62      3.83 o
 -19   1   6        0.85        1.41      3.07 o
 -18   1   6       94.06      111.31      5.50 o
 -17   1   6       98.12       99.74      6.55 o
 -16   1   6       62.47       61.13      4.10 o
 -15   1   6      399.69      385.09      7.71 o
 -14   1   6     1030.89      963.04     12.81 o
 -13   1   6      771.90      727.94     10.45 o
 -12   1   6      456.60      412.70      6.69 o
 -11   1   6       30.50       37.97      2.22 o
 -10   1   6      158.35      151.76      3.87 o
  -9   1   6       37.05       43.31      2.58 o
  -8   1   6     1080.74     1133.65     11.31 o
  -7   1   6     8288.58     8735.91     65.60 o
  -6   1   6       62.41       80.94      2.35 o
  -5   1   6      161.36      152.19      3.19 o
  -4   1   6     1057.99     1031.12     10.61 o
  -3   1   6      149.97      126.92      3.73 o
  -2   1   6     2740.85     2770.20     23.81 o
  -1   1   6     1577.05     1666.17     15.47 o
   0   1   6      398.65      474.85      6.20 o
   1   1   6      387.69      414.84      5.53 o
   2   1   6      761.77      837.39     10.45 o
   3   1   6        0.28        6.83      1.42 o
   4   1   6     1167.87     1163.53     13.98 o
   5   1   6       46.13       44.87      2.72 o
   6   1   6     1649.89     1565.73     18.33 o
   7   1   6     1143.45     1101.01     14.71 o
   8   1   6      182.42      165.56      5.35 o
   9   1   6        3.24        0.99      1.84 o
  10   1   6        3.77        1.85      1.87 o
  11   1   6       11.77       12.87      2.72 o
  12   1   6        7.87        6.51      2.58 o
  13   1   6       30.90       28.74      4.09 o
  14   1   6       18.78       17.57      3.90 o
  15   1   6       51.82       55.79      8.52 o
 -20   2   6       59.88       66.79      5.65 o
 -19   2   6       48.74       47.09      5.00 o
 -18   2   6        8.85       13.03      2.86 o
 -17   2   6        3.05        0.73      2.20 o
 -16   2   6       30.00       28.89      3.23 o
 -15   2   6       11.31       12.24      2.53 o
 -14   2   6        8.13        9.34      2.39 o
 -13   2   6      639.86      615.28      9.41 o
 -12   2   6      861.66      818.87      9.97 o
 -11   2   6      268.13      254.73      4.77 o
 -10   2   6      295.80      282.48      4.82 o
  -9   2   6      381.40      380.63      5.14 o
  -8   2   6       78.94       83.65      2.35 o
  -7   2   6      510.31      507.10      6.60 o
  -6   2   6      131.91      162.07      2.78 o
  -5   2   6       94.02      100.47      2.06 o
  -4   2   6       15.66       11.49      0.98 o
  -3   2   6       20.44       22.20      1.33 o
  -2   2   6      263.26      275.72      3.95 o
  -1   2   6       26.59       26.79      1.45 o
   0   2   6     1303.79     1415.42     12.95 o
   1   2   6     1804.55     1823.40     18.60 o
   2   2   6      900.42      829.68      9.63 o
   3   2   6      544.42      501.33      7.70 o
   4   2   6      153.10      162.75      4.27 o
   5   2   6      327.35      326.06      6.45 o
   6   2   6       46.74       53.23      3.86 o
   7   2   6      165.52      173.19      5.21 o
   8   2   6      152.40      153.43      5.09 o
   9   2   6       80.82       83.13      4.28 o
  10   2   6       43.34       45.79      3.54 o
  11   2   6       59.96       56.94      4.62 o
  12   2   6       64.33       78.10      5.36 o
  13   2   6       19.06       24.40      3.96 o
  14   2   6        0.84        0.63      2.91 o
 -19   3   6        5.17        5.81      4.16 o
 -18   3   6       18.75       22.35      3.53 o
 -17   3   6       16.88       22.68      2.99 o
 -16   3   6       62.84       71.39      4.18 o
 -15   3   6      102.39      100.94      4.46 o
 -14   3   6       60.14       58.42      3.07 o
 -13   3   6      174.56      149.45      4.18 o
 -12   3   6       96.36       84.88      3.14 o
 -11   3   6      175.17      170.20      4.41 o
 -10   3   6        1.29        2.06      1.83 o
  -9   3   6      254.14      252.27      6.31 o
  -8   3   6      121.57      138.86      4.33 o
  -7   3   6        0.75       -0.21      1.52 o
  -6   3   6     1313.44     1281.34     15.61 o
  -5   3   6      115.08       98.32      3.34 o
  -4   3   6        1.76        1.36      1.44 o
  -3   3   6      293.66      268.46      4.79 o
  -2   3   6      124.55      121.10      2.59 o
  -1   3   6      703.79      716.93      8.12 o
   0   3   6      201.35      229.70      3.37 o
   1   3   6       52.43       48.49      2.73 o
   2   3   6       18.40       19.59      1.58 o
   3   3   6       97.26      115.07      3.26 o
   4   3   6       12.49       19.91      1.96 o
   5   3   6      339.95      339.69      6.70 o
   6   3   6      391.16      384.00      7.43 o
   7   3   6      101.88       85.75      3.87 o
   8   3   6       28.64       27.90      4.28 o
   9   3   6       19.96       26.69      3.32 o
  10   3   6       12.30       19.46      2.99 o
  11   3   6        2.65        2.18      2.51 o
  12   3   6        1.57        2.72      2.31 o
  13   3   6        0.36        3.03      2.77 o
  14   3   6        3.67        3.86      3.26 o
 -18   4   6       20.84       25.80      5.82 o
 -17   4   6        2.75        4.98      3.42 o
 -16   4   6        1.40        3.80      3.03 o
 -15   4   6       12.49       12.33      3.34 o
 -14   4   6       40.50       41.15      4.13 o
 -13   4   6       29.57       26.50      3.66 o
 -12   4   6      217.11      214.41      6.99 o
 -11   4   6      134.38      150.15      5.60 o
 -10   4   6       14.44       11.19      2.38 o
  -9   4   6       42.64       43.74      3.20 o
  -8   4   6       86.75       87.76      4.33 o
  -7   4   6       64.24       56.44      2.92 o
  -6   4   6      278.99      282.63      5.75 o
  -5   4   6      266.33      262.93      5.39 o
  -4   4   6        0.35       -0.64      1.29 o
  -3   4   6       11.80       15.80      1.75 o
  -2   4   6      481.52      559.19      8.54 o
  -1   4   6      877.59      967.47      9.77 o
   0   4   6      148.22      150.49      3.31 o
   1   4   6       10.96        7.35      1.62 o
   2   4   6       87.62       89.32      2.52 o
   3   4   6       60.56       64.19      2.48 o
   4   4   6      206.86      225.05      5.53 o
   5   4   6       67.95       70.70      4.01 o
   6   4   6       58.44       58.48      3.91 o
   7   4   6        2.28       -2.07      2.24 o
   8   4   6        0.03        1.66      3.81 o
   9   4   6        7.44       17.31      4.59 o
  10   4   6       12.85        6.42      4.50 o
  11   4   6        2.20        2.77      2.96 o
  12   4   6        5.90        6.82      3.00 o
  13   4   6        1.75        1.07      4.93 o
 -17   5   6        3.27        8.77      7.20 o
 -16   5   6        6.66       11.08      7.40 o
 -15   5   6        8.95        8.92      4.27 o
 -14   5   6        0.01       -0.36      3.47 o
 -13   5   6       20.20       16.90      4.49 o
 -12   5   6      329.15      337.59     11.32 o
 -11   5   6       56.41       47.74      5.01 o
 -10   5   6        4.77       11.58      3.34 o
  -9   5   6      107.80      126.54      5.53 o
  -8   5   6        8.12        8.26      2.96 o
  -7   5   6      292.08      293.52      7.25 o
  -6   5   6      330.89      310.32      7.29 o
  -5   5   6       61.17       62.85      2.93 o
  -4   5   6       14.16       11.65      1.99 o
  -3   5   6       33.09       38.25      3.40 o
  -2   5   6       14.76       15.52      2.92 o
  -1   5   6       13.35       13.92      2.92 o
   0   5   6       24.29       27.21      3.78 o
   1   5   6        0.02       -0.40      2.29 o
   2   5   6       20.66       17.97      3.23 o
   3   5   6       38.38       44.73      4.22 o
   4   5   6       53.14       61.39      4.67 o
   5   5   6      347.44      350.20     13.23 o
   6   5   6        1.88       -2.11      3.77 o
   7   5   6        2.47       -3.88      3.98 o
   8   5   6        8.93       17.82      5.61 o
   9   5   6        0.03       -4.77      4.77 o
  10   5   6       30.11       39.53      7.22 o
  11   5   6        0.09        4.95      5.09 o
  12   5   6        5.47        1.49      4.46 o
 -16   6   6        0.72        4.72      4.51 o
 -15   6   6        2.38        5.91      4.39 o
 -14   6   6       16.10       12.58      8.18 o
 -13   6   6       28.11       29.67      5.00 o
 -12   6   6        1.99        4.62      3.61 o
 -11   6   6       57.36       51.32     12.90 o
 -10   6   6        0.94        2.68      5.97 o
  -9   6   6        0.71       -4.23      7.43 o
  -8   6   6       30.62       36.22      3.59 o
  -7   6   6       86.09       66.42      4.76 o
  -6   6   6       47.48       49.02      6.71 o
  -5   6   6        0.58        4.61      2.36 o
  -4   6   6       14.89       17.21      5.04 o
  -3   6   6        4.35        5.09      2.51 o
  -2   6   6       93.10       90.13      5.10 o
  -1   6   6      258.58      258.92      8.30 o
   0   6   6        1.70        2.01      3.52 o
   1   6   6       13.11       15.59      3.38 o
   2   6   6        3.93        5.98      3.03 o
   3   6   6        7.14        3.96      3.03 o
   4   6   6       79.94       87.77      7.18 o
   5   6   6       12.02       16.53      4.72 o
   6   6   6       16.43       12.11      7.29 o
   7   6   6       10.56       14.65      5.16 o
   8   6   6        1.19        3.86      4.14 o
   9   6   6        0.04        0.63     13.40 o
  10   6   6        0.81        2.05      4.75 o
 -14   7   6        0.37       -0.81      4.85 o
 -13   7   6       19.07       13.06      4.81 o
 -12   7   6       18.83       23.46      6.06 o
 -11   7   6       13.87       16.47      6.05 o
 -10   7   6       20.86       26.45      5.53 o
  -9   7   6        6.21       17.24      5.24 o
  -8   7   6        0.39       -7.08      7.08 o
  -7   7   6       11.67       17.82     14.83 o
  -6   7   6        0.24        0.92      7.61 o
  -5   7   6        3.10        6.14      7.96 o
  -4   7   6        0.00        2.06      2.07 o
  -3   7   6        1.45        4.70      2.47 o
  -2   7   6        0.90       -2.36      2.36 o
  -1   7   6        1.58        1.27      4.20 o
   0   7   6        0.86       -1.19      2.64 o
   1   7   6        2.45       -1.29      2.68 o
   2   7   6        1.26        2.99      3.19 o
   3   7   6        1.46        0.79      3.66 o
   4   7   6        1.90        1.01      3.68 o
   5   7   6       21.01       19.68      5.23 o
   6   7   6       13.24       17.02      5.47 o
   7   7   6        0.51       -8.13      8.13 o
   8   7   6        0.24       -6.96      6.96 o
 -11   8   6        1.89       -9.48      9.48 o
 -10   8   6        8.57       36.75     13.28 o
  -9   8   6        1.97       43.83     13.40 o
  -8   8   6        3.50       10.61     11.29 o
  -7   8   6        1.10       15.92      5.63 o
  -6   8   6        1.20       -3.95      3.95 o
  -5   8   6        2.55       -1.20      4.84 o
  -4   8   6        0.02        8.30      5.23 o
  -3   8   6        1.52       -1.57      4.78 o
  -2   8   6        3.45        1.35      2.63 o
  -1   8   6        1.01       -2.58      2.58 o
   0   8   6        0.11        7.34      3.04 o
   1   8   6        0.57        7.64      3.05 o
   2   8   6        1.97        4.22      3.52 o
   3   8   6       10.90        6.23     11.41 o
   4   8   6        1.81       -0.34     16.12 o
   5   8   6       12.40       12.36      6.67 o
  -5   9   6        0.03       24.26      6.35 o
  -4   9   6        2.96       13.49      5.86 o
  -3   9   6        2.51       12.32      9.16 o
  -2   9   6        0.40        4.60      5.21 o
  -1   9   6        0.09        7.51      5.22 o
 -20   1   7        4.01       12.80      5.62 o
 -19   1   7        1.17        0.75      2.91 o
 -18   1   7       16.60       22.48      3.30 o
 -17   1   7        3.67        1.52      2.35 o
 -16   1   7        6.50        8.70      2.50 o
 -15   1   7       83.56       83.71      4.03 o
 -14   1   7       14.11        9.13      2.26 o
 -13   1   7        4.84       -0.34      1.81 o
 -12   1   7       15.33        7.92      2.19 o
 -11   1   7        0.12       -1.07      1.07 o
 -10   1   7       15.29       19.37      2.13 o
  -9   1   7       15.17       15.57      1.34 o
  -8   1   7      455.48      445.32      6.14 o
  -7   1   7      408.24      446.79      6.00 o
  -6   1   7      240.90      247.98      4.48 o
  -5   1   7       80.99       82.84      2.54 o
  -4   1   7        1.54        2.70      0.85 o
  -3   1   7       12.57       11.07      1.49 o
  -2   1   7        1.45        1.49      0.89 o
  -1   1   7      135.55      161.55      3.50 o
   0   1   7      124.03      113.55      3.32 o
   1   1   7        0.24       -0.93      0.93 o
   2   1   7      293.17      275.77      5.47 o
   3   1   7      163.30      168.85      4.41 o
   4   1   7      536.00      515.27      8.45 o
   5   1   7      371.91      378.25     10.54 o
   6   1   7       29.95       31.24      4.36 o
   7   1   7      184.61      170.05      5.47 o
   8   1   7       10.58        7.48      2.27 o
   9   1   7        7.03        3.38      2.01 o
  10   1   7       10.83        7.02      2.30 o
  11   1   7        0.76       -1.97      1.97 o
  12   1   7        1.12        2.11      2.48 o
  13   1   7        3.32        1.99      2.80 o
  14   1   7        7.89        6.15      3.28 o
 -20   2   7       98.48      110.70      6.69 o
 -19   2   7        0.26       -1.55      2.45 o
 -18   2   7        2.82        2.21      2.51 o
 -17   2   7        6.92        2.93      2.46 o
 -16   2   7       20.53       19.55      3.00 o
 -15   2   7       16.58       10.54      2.52 o
 -14   2   7       25.68       18.27      2.73 o
 -13   2   7      649.07      599.72     10.25 o
 -12   2   7      142.88      132.49      3.97 o
 -11   2   7        5.93        3.76      1.32 o
 -10   2   7        3.77        2.49      1.17 o
  -9   2   7      117.96      119.87      3.01 o
  -8   2   7       10.19        5.11      1.09 o
  -7   2   7      138.57      155.36      2.94 o
  -6   2   7      718.11      780.33      7.78 o
  -5   2   7       21.90       16.53      1.32 o
  -4   2   7      456.79      428.01      5.46 o
  -3   2   7       48.13       62.10      2.03 o
  -2   2   7     1824.85     1926.70     16.78 o
  -1   2   7     3053.54     3506.21     38.26 o
   0   2   7       78.35       93.44      2.67 o
   1   2   7      649.65      743.77      9.07 o
   2   2   7       29.62       32.33      2.01 o
   3   2   7       41.98       47.81      2.66 o
   4   2   7      307.58      291.32      6.16 o
   5   2   7       15.60       23.91      2.49 o
   6   2   7      290.47      300.97      6.84 o
   7   2   7      132.78      133.64      4.82 o
   8   2   7      195.43      177.46      5.65 o
   9   2   7        0.21        0.52      1.87 o
  10   2   7       11.08       12.07      2.94 o
  11   2   7        0.07        0.11      2.42 o
  12   2   7       10.14       17.50      3.69 o
  13   2   7        0.83        0.42      3.00 o
 -19   3   7        1.98        0.70      2.41 o
 -18   3   7       35.77       52.00      4.10 o
 -17   3   7       19.32       19.25      2.82 o
 -16   3   7        0.74        1.30      2.24 o
 -15   3   7       68.06       74.18      4.05 o
 -14   3   7       53.90       51.94      2.86 o
 -13   3   7      101.25       86.81      3.30 o
 -12   3   7       70.07       64.73      3.09 o
 -11   3   7        0.82        0.58      1.24 o
 -10   3   7       77.86       81.13      4.09 o
  -9   3   7        0.06        0.50      1.45 o
  -8   3   7      282.92      288.53      7.42 o
  -7   3   7     1197.32     1236.67     18.19 o
  -6   3   7       64.92       60.69      3.09 o
  -5   3   7       37.32       37.78      2.28 o
  -4   3   7       45.62       38.89      1.91 o
  -3   3   7      119.24      137.51      2.71 o
  -2   3   7        6.49       11.43      1.32 o
  -1   3   7       35.10       41.80      1.86 o
   0   3   7        8.19       10.71      1.23 o
   1   3   7        2.29        2.66      1.09 o
   2   3   7      299.27      276.50      5.10 o
   3   3   7       60.55       69.48      3.42 o
   4   3   7      596.95      589.77      9.30 o
   5   3   7      521.80      518.44      8.93 o
   6   3   7      146.65      163.25      5.14 o
   7   3   7      248.90      230.50      6.97 o
   8   3   7        1.02        4.04      2.23 o
   9   3   7       10.22        5.80      2.52 o
  10   3   7       58.27       54.09      4.45 o
  11   3   7        0.02       -0.58      2.23 o
  12   3   7        0.06        1.54      3.00 o
  13   3   7       11.46       15.81      4.53 o
 -18   4   7        0.45        1.36      4.26 o
 -17   4   7        0.18        1.17      3.04 o
 -16   4   7        0.24        1.06      3.00 o
 -15   4   7        4.77        3.16      2.71 o
 -14   4   7       47.59       46.57      4.35 o
 -13   4   7      277.30      264.90      8.05 o
 -12   4   7      243.76      235.73      7.30 o
 -11   4   7        5.61        6.35      2.26 o
 -10   4   7       35.44       36.56      3.23 o
  -9   4   7        1.31        3.30      2.08 o
  -8   4   7        0.48       -1.82      1.82 o
  -7   4   7      163.64      157.98      5.48 o
  -6   4   7      351.70      357.77      6.96 o
  -5   4   7       48.15       55.72      3.00 o
  -4   4   7      114.24      111.59      3.81 o
  -3   4   7      160.59      168.10      4.58 o
  -2   4   7       89.96       91.35      3.22 o
  -1   4   7      269.39      293.29      5.13 o
   0   4   7       33.28       36.38      1.84 o
   1   4   7      124.74      124.81      3.22 o
   2   4   7       78.13       79.78      2.82 o
   3   4   7       51.45       49.53      2.65 o
   4   4   7      138.77      127.43      5.12 o
   5   4   7       78.09       85.73      5.38 o
   6   4   7       20.71       15.37      3.74 o
   7   4   7       45.54       36.49      4.41 o
   8   4   7       69.47       68.71      6.56 o
   9   4   7       31.39       26.76      8.60 o
  10   4   7        2.44       -2.45      3.87 o
  11   4   7        0.21       -2.71      2.71 o
  12   4   7       14.05       25.13      4.21 o
 -17   5   7       12.30       11.17      5.23 o
 -16   5   7        2.95        1.29      4.26 o
 -15   5   7        0.60        3.62      3.85 o
 -14   5   7        6.75        1.51      3.79 o
 -13   5   7      123.24      111.83      7.73 o
 -12   5   7        0.11       -0.21      3.32 o
 -11   5   7       47.24       56.27      6.64 o
 -10   5   7        8.81       11.05      2.88 o
  -9   5   7       40.38       38.14      3.43 o
  -8   5   7        0.41       -1.72      2.08 o
  -7   5   7      107.34      105.57      4.76 o
  -6   5   7      164.93      165.47      5.65 o
  -5   5   7        1.21       -0.89      2.30 o
  -4   5   7        0.23        1.24      2.15 o
  -3   5   7       21.30       25.65      3.34 o
  -2   5   7        7.90       12.67      3.25 o
  -1   5   7        2.65        5.22      2.60 o
   0   5   7        9.99        8.53      3.00 o
   1   5   7        0.72       -1.81      2.57 o
   2   5   7       18.18       19.56      3.58 o
   3   5   7       44.12       43.13      2.97 o
   4   5   7        4.07       13.54      5.37 o
   5   5   7        1.63        6.76      4.10 o
   6   5   7       24.50       22.33      3.10 o
   7   5   7       15.89       12.58      3.86 o
   8   5   7       17.12       16.29      5.05 o
   9   5   7        5.71        1.32      4.36 o
  10   5   7        9.11        6.46      5.24 o
  11   5   7        0.00        2.85      4.98 o
 -16   6   7        1.81        8.64      6.11 o
 -15   6   7        0.17       11.35      4.56 o
 -14   6   7        0.11        5.22      3.81 o
 -13   6   7        4.21        1.80      3.68 o
 -12   6   7       80.35       72.76      6.23 o
 -11   6   7       24.47       21.37      4.12 o
 -10   6   7        0.01        4.10      3.57 o
  -9   6   7        1.89        2.23      6.91 o
  -8   6   7        4.58        6.24      2.93 o
  -7   6   7        0.04        0.49      3.34 o
  -6   6   7        5.97       11.27      4.32 o
  -5   6   7       85.12       84.76      8.12 o
  -4   6   7       26.77       27.76      2.82 o
  -3   6   7       12.47       11.64      4.23 o
  -2   6   7       30.92       37.84      3.96 o
  -1   6   7       83.75       96.77      5.72 o
   0   6   7        5.41        3.49      2.82 o
   1   6   7        5.82        6.71      3.77 o
   2   6   7        6.06        5.02      3.31 o
   3   6   7       11.24        2.63      3.71 o
   4   6   7        5.35       12.77      8.05 o
   5   6   7        2.30        2.56      3.97 o
   6   6   7        6.23        4.35      4.63 o
   7   6   7        0.69        0.64      4.94 o
   8   6   7        6.57        4.02      4.81 o
   9   6   7       20.30        7.41     13.99 o
 -14   7   7        0.46        3.86      4.21 o
 -13   7   7        2.94        7.04      3.88 o
 -12   7   7       30.49       28.77      4.52 o
 -11   7   7       17.31       24.92      5.24 o
 -10   7   7        2.00       20.13      9.89 o
  -9   7   7        5.43       16.80     11.17 o
  -8   7   7        2.44        0.28      4.53 o
  -7   7   7       17.02       31.36      5.65 o
  -6   7   7       77.22       73.33      5.80 o
  -5   7   7       10.85        9.10      2.55 o
  -4   7   7       12.15       11.06      2.78 o
  -3   7   7        4.20        0.91      2.38 o
  -2   7   7       10.40        6.62      3.09 o
  -1   7   7        0.01        1.14      2.72 o
   0   7   7        0.31        0.14      6.16 o
   1   7   7        0.00       -0.46      3.14 o
   2   7   7        0.10        2.57      3.63 o
   3   7   7       40.52       28.97      5.42 o
   4   7   7       71.93       82.82      7.76 o
   5   7   7       64.90       72.26     11.85 o
   6   7   7        0.31       -1.21      4.38 o
   7   7   7        0.05        1.38      5.15 o
 -11   8   7       32.32       37.06      8.40 o
 -10   8   7        0.67       12.74      5.74 o
  -9   8   7        0.01        2.99      4.76 o
  -8   8   7        4.31        6.59      7.34 o
  -7   8   7       20.53        2.16      5.43 o
  -6   8   7       27.54       21.73      6.57 o
  -5   8   7        1.43        2.49      5.03 o
  -4   8   7       26.69       15.61      5.95 o
  -3   8   7        0.69        3.46      3.57 o
  -2   8   7       13.44       12.30      3.30 o
  -1   8   7       36.32       37.52      7.17 o
   0   8   7        1.64       -0.09      3.65 o
   1   8   7        0.27        2.07      3.59 o
   2   8   7        1.20       -3.69      3.69 o
   3   8   7        0.93        7.31      4.28 o
   4   8   7       10.89       19.41     13.58 o
 -20   0   8       35.60       56.48     14.43 o
 -19   0   8      152.85      167.62     11.64 o
 -18   0   8       34.55       34.72      6.72 o
 -17   0   8       16.34       11.44      3.75 o
 -16   0   8        5.69        6.11      3.13 o
 -15   0   8       30.61       34.42      4.44 o
 -14   0   8      158.80      115.41      6.44 o
 -13   0   8      341.20      293.58      9.66 o
 -12   0   8        3.54       -1.04      2.15 o
 -11   0   8      126.60      127.33      5.81 o
 -10   0   8       64.97       68.29      5.72 o
  -9   0   8        6.35       11.62      2.18 o
  -8   0   8      563.32      461.91     10.45 o
  -7   0   8       19.50       42.17      3.28 o
  -6   0   8     1528.16     1528.67     23.42 o
  -5   0   8      229.96      233.46      6.75 o
  -4   0   8      706.21      594.60     11.67 o
  -3   0   8     2008.90     2193.30     31.09 o
  -2   0   8      564.87      585.07     11.81 o
  -1   0   8     4686.46     5400.64     68.76 o
   0   0   8       32.47       29.13      2.99 o
   1   0   8       82.18       58.96      3.42 o
   2   0   8       11.01       17.48      2.73 o
   3   0   8      956.21      887.65     17.10 o
   4   0   8     1828.59     1699.61     27.79 o
   5   0   8       26.51       37.48      4.25 o
   6   0   8      222.89      220.73      8.57 o
   7   0   8      191.50      190.42      8.42 o
   8   0   8       53.23       49.62      5.24 o
   9   0   8        1.09       -1.72      2.83 o
  10   0   8       38.91       46.40      5.73 o
  11   0   8       58.19       68.68      7.33 o
  12   0   8       16.11       22.53      5.35 o
  13   0   8        0.94        9.55      4.48 o
 -20   1   8       11.07       11.86      4.16 o
 -19   1   8        1.47        1.17      2.95 o
 -18   1   8        1.34        0.67      2.58 o
 -17   1   8        0.17       -0.40      2.16 o
 -16   1   8       58.47       54.49      3.96 o
 -15   1   8        2.07       -0.06      1.95 o
 -14   1   8      322.55      280.83      6.38 o
 -13   1   8        4.67       -1.48      1.48 o
 -12   1   8        6.23        5.58      1.77 o
 -11   1   8       87.27       86.66      3.11 o
 -10   1   8       75.63       80.32      2.84 o
  -9   1   8      420.60      385.00      7.95 o
  -8   1   8       32.85       24.52      1.66 o
  -7   1   8       80.62       73.58      2.66 o
  -6   1   8        6.96        4.56      1.06 o
  -5   1   8        0.79       -0.17      0.90 o
  -4   1   8        0.73        3.37      1.06 o
  -3   1   8      730.56      838.89      9.66 o
  -2   1   8     1846.34     1856.42     19.28 o
  -1   1   8      896.05      894.40     11.20 o
   0   1   8      164.86      138.76      3.53 o
   1   1   8      252.43      241.56      5.63 o
   2   1   8      154.35      148.29      5.85 o
   3   1   8       46.29       47.61      3.09 o
   4   1   8      570.77      558.20      9.37 o
   5   1   8     1743.28     1714.79     20.23 o
   6   1   8        4.24        4.87      2.19 o
   7   1   8       37.61       35.31      3.25 o
   8   1   8       35.57       34.10      3.31 o
   9   1   8        9.54        6.18      2.40 o
  10   1   8       90.95      101.14      5.25 o
  11   1   8        7.29        8.10      2.80 o
  12   1   8        0.01       -1.19      2.88 o
  13   1   8       13.69       16.19      3.93 o
 -20   2   8        1.29        4.30      2.79 o
 -19   2   8       36.55       42.31      4.26 o
 -18   2   8        2.31        3.60      2.62 o
 -17   2   8       19.27       20.24      3.11 o
 -16   2   8       44.64       46.17      3.75 o
 -15   2   8        5.52        8.33      2.44 o
 -14   2   8       37.56       32.33      3.14 o
 -13   2   8       13.50        7.95      2.31 o
 -12   2   8        0.91       -1.20      1.20 o
 -11   2   8        9.10       12.39      2.08 o
 -10   2   8       34.96       39.25      1.98 o
  -9   2   8       54.16       56.58      2.27 o
  -8   2   8       44.09       41.47      1.84 o
  -7   2   8       11.22        5.53      1.48 o
  -6   2   8      397.59      370.30      5.34 o
  -5   2   8      152.77      140.24      3.13 o
  -4   2   8      571.44      540.62      6.70 o
  -3   2   8      381.06      422.82      5.77 o
  -2   2   8       94.30      112.40      3.07 o
  -1   2   8      182.85      229.48      4.89 o
   0   2   8      180.88      215.94      4.46 o
   1   2   8       13.56       18.55      2.14 o
   2   2   8       22.70       24.73      2.20 o
   3   2   8      516.20      487.59      8.37 o
   4   2   8      340.29      307.43      6.72 o
   5   2   8       16.17       19.95      2.78 o
   6   2   8        2.10        1.23      2.01 o
   7   2   8        0.85        0.68      1.80 o
   8   2   8       34.80       38.18      3.37 o
   9   2   8       11.34        9.54      2.46 o
  10   2   8        2.63        5.52      2.76 o
  11   2   8        1.51        0.65      2.67 o
  12   2   8        1.09        2.61      2.87 o
  13   2   8        0.88       -0.33      3.06 o
 -19   3   8        5.68        6.58      2.64 o
 -18   3   8        0.01        1.61      2.13 o
 -17   3   8        3.45        2.74      1.95 o
 -16   3   8        6.28        7.62      2.71 o
 -15   3   8      139.15      133.10      5.03 o
 -14   3   8       27.49       25.30      2.27 o
 -13   3   8        1.89       -0.99      2.04 o
 -12   3   8        3.17        0.08      1.26 o
 -11   3   8       22.88       22.49      1.62 o
 -10   3   8       68.76       67.45      4.31 o
  -9   3   8        1.59        2.44      2.06 o
  -8   3   8        5.18        7.52      1.57 o
  -7   3   8       32.30       32.83      2.16 o
  -6   3   8       31.95       36.28      2.04 o
  -5   3   8        2.43        2.75      0.86 o
  -4   3   8       10.61       16.14      1.53 o
  -3   3   8      130.44      142.74      3.06 o
  -2   3   8       75.50       79.46      2.48 o
  -1   3   8      423.78      394.48      6.35 o
   0   3   8      279.73      252.13      4.28 o
   1   3   8        0.04        0.59      1.10 o
   2   3   8       85.57       96.48      3.63 o
   3   3   8       62.46       67.16      3.39 o
   4   3   8       99.29      110.86      4.17 o
   5   3   8       61.18       68.70      4.08 o
   6   3   8      115.01      129.66      5.07 o
   7   3   8        3.81        5.31      3.87 o
   8   3   8       23.83       22.15      3.21 o
   9   3   8       19.45       24.84      3.80 o
  10   3   8        2.71        3.31      2.88 o
  11   3   8        5.29        5.43      3.83 o
  12   3   8       11.80       21.54      4.87 o
 -19   4   8       11.37        9.62      5.92 o
 -18   4   8        0.64        5.80      3.58 o
 -17   4   8       17.79       21.54      3.99 o
 -16   4   8       31.20       30.02      4.17 o
 -15   4   8        3.15        6.68      3.08 o
 -14   4   8        9.94       15.95      3.16 o
 -13   4   8      191.72      188.18      7.00 o
 -12   4   8        0.24       -0.51      2.22 o
 -11   4   8        2.90       -1.56      2.16 o
 -10   4   8        0.03        0.57      2.13 o
  -9   4   8       37.13       35.94      4.82 o
  -8   4   8        0.39        0.41      1.94 o
  -7   4   8       22.57       23.52      2.96 o
  -6   4   8       21.31       20.11      2.73 o
  -5   4   8       95.56       93.53      5.32 o
  -4   4   8       49.08       52.88      3.15 o
  -3   4   8       10.36        9.38      1.95 o
  -2   4   8        2.49        1.92      1.63 o
  -1   4   8      526.70      579.35      7.14 o
   0   4   8      180.82      203.37      4.69 o
   1   4   8       13.34       12.22      1.85 o
   2   4   8       62.41       61.54      3.25 o
   3   4   8        4.11        3.86      2.49 o
   4   4   8       19.55       21.20      3.96 o
   5   4   8      125.87      127.84      6.73 o
   6   4   8       62.96       62.72      5.41 o
   7   4   8       51.13       47.61      5.03 o
   8   4   8        0.94        2.92      3.04 o
   9   4   8       32.44       22.62      8.64 o
  10   4   8        1.50        1.49      3.60 o
  11   4   8       20.24       21.44      4.81 o
 -17   5   8        0.09        0.13      4.29 o
 -16   5   8        0.87        5.62      4.01 o
 -15   5   8       66.87       75.55      7.08 o
 -14   5   8        0.13       -1.92      3.60 o
 -13   5   8       12.81        3.29      4.06 o
 -12   5   8        0.06       -1.16      3.85 o
 -11   5   8        0.60       -1.14      2.94 o
 -10   5   8        0.22        0.93      2.42 o
  -9   5   8        3.40        2.86      2.21 o
  -8   5   8        3.27        8.12      2.43 o
  -7   5   8       42.87       51.21      3.82 o
  -6   5   8       48.14       50.46      4.43 o
  -5   5   8        4.81       -1.41      4.46 o
  -4   5   8        1.19        1.83      2.61 o
  -3   5   8       19.54       21.17      3.47 o
  -2   5   8       32.30       32.44      3.86 o
  -1   5   8        8.14        7.03      2.94 o
   0   5   8       49.78       48.13      4.66 o
   1   5   8        0.64        2.01      1.93 o
   2   5   8        1.77        5.77      2.17 o
   3   5   8      121.66      122.77      5.74 o
   4   5   8      265.81      256.26      8.38 o
   5   5   8      307.09      306.77     10.96 o
   6   5   8       32.35       36.13      5.21 o
   7   5   8       21.75       14.86      3.32 o
   8   5   8       13.51       11.01      3.18 o
   9   5   8        0.38        2.40      2.69 o
  10   5   8        6.96        3.17      2.91 o
 -16   6   8        0.01       -0.34      4.28 o
 -15   6   8        2.64       -0.93      5.49 o
 -14   6   8       29.31       27.12      5.58 o
 -13   6   8       92.51      107.01      7.52 o
 -12   6   8       29.42       32.95      4.94 o
 -11   6   8       13.55        8.28      6.99 o
 -10   6   8        0.74        0.86      2.93 o
  -9   6   8        0.00        2.09      2.66 o
  -8   6   8        1.18        3.38      2.93 o
  -7   6   8       27.83       12.49      3.40 o
  -6   6   8       90.92       69.62     12.90 o
  -5   6   8        0.87        3.42      2.75 o
  -4   6   8       12.15        6.50      3.48 o
  -3   6   8        0.13        3.28      2.71 o
  -2   6   8        0.22       -0.59      2.66 o
  -1   6   8       92.67       89.59      5.90 o
   0   6   8        0.32        0.15      3.10 o
   1   6   8       15.87       10.72      3.53 o
   2   6   8       30.96       26.32      4.41 o
   3   6   8       28.26       23.27      5.46 o
   4   6   8       11.60       23.99      9.39 o
   5   6   8       26.27       25.98      6.10 o
   6   6   8       11.98        8.04      5.15 o
   7   6   8        1.42        6.42     14.43 o
   8   6   8        4.76        7.53      5.59 o
 -14   7   8        0.01        6.13      4.56 o
 -13   7   8       32.75       22.18      5.18 o
 -12   7   8        2.16        3.22      4.14 o
 -11   7   8        9.38       12.10      3.50 o
 -10   7   8        0.05        5.40      2.97 o
  -9   7   8        3.49        6.06      3.18 o
  -8   7   8       18.94       25.16      3.78 o
  -7   7   8       19.49       23.18      3.61 o
  -6   7   8        2.83        1.00      3.30 o
  -5   7   8       23.41       25.06      4.56 o
  -4   7   8        1.01       -2.38      2.38 o
  -3   7   8        1.34        1.11      2.74 o
  -2   7   8        2.64        2.34      2.75 o
  -1   7   8        1.13        5.71      3.23 o
   0   7   8        0.70        3.99      3.09 o
   1   7   8        7.11       11.45      3.67 o
   2   7   8        0.05        0.41      3.65 o
   3   7   8        2.16        5.77      9.19 o
   4   7   8        8.03        1.68      5.82 o
   5   7   8       10.31        9.49      5.36 o
   6   7   8        3.93       12.87      5.69 o
 -10   8   8        0.21        7.96      5.69 o
  -9   8   8        0.25      -11.43     11.47 o
  -8   8   8        0.00        5.21     11.00 o
  -7   8   8        2.00        2.16      9.51 o
  -6   8   8        5.53        0.59      5.36 o
  -5   8   8        2.02        6.44      5.42 o
  -4   8   8        2.25        9.07      7.23 o
  -3   8   8        0.36        2.73      2.85 o
  -2   8   8        0.20        0.58      6.00 o
  -1   8   8        0.67        0.24      4.26 o
   0   8   8       16.98       15.09      4.54 o
   1   8   8        4.83        3.67      4.71 o
   2   8   8        1.00       -3.27      3.83 o
   3   8   8        1.12       -2.43      4.54 o
 -20   1   9        5.01        1.09      3.47 o
 -19   1   9        1.92        2.88      3.04 o
 -18   1   9       23.01       25.53      3.89 o
 -17   1   9        1.02        1.44      2.35 o
 -16   1   9        8.15        7.68      2.46 o
 -15   1   9       10.13        3.08      1.87 o
 -14   1   9      106.00       92.96      4.02 o
 -13   1   9        0.03       -1.48      1.48 o
 -12   1   9       13.05        8.34      1.79 o
 -11   1   9        1.37       -0.63      1.14 o
 -10   1   9        0.21        0.05      1.04 o
  -9   1   9      178.27      159.36      3.62 o
  -8   1   9      227.77      231.35      4.57 o
  -7   1   9        5.33        8.51      1.37 o
  -6   1   9       29.34       34.32      2.03 o
  -5   1   9       21.42       17.87      1.61 o
  -4   1   9        5.21        9.71      1.39 o
  -3   1   9      223.52      235.67      5.03 o
  -2   1   9      141.89      152.64      4.06 o
  -1   1   9       67.97       59.17      2.83 o
   0   1   9       18.22       19.83      1.75 o
   1   1   9        0.45        0.74      1.17 o
   2   1   9       49.23       62.00      3.20 o
   3   1   9       14.30       15.59      2.23 o
   4   1   9       53.41       44.76      3.23 o
   5   1   9      550.55      534.72      9.87 o
   6   1   9       58.87       69.01      4.07 o
   7   1   9       19.48       21.13      2.96 o
   8   1   9        2.13        0.73      2.11 o
   9   1   9        2.94        3.40      2.41 o
  10   1   9       15.60       16.54      3.23 o
  11   1   9        6.09        7.27      3.32 o
  12   1   9        5.38       10.64      3.54 o
 -20   2   9       24.23       40.87      4.35 o
 -19   2   9      216.64      246.70      7.85 o
 -18   2   9        0.00        2.46      2.34 o
 -17   2   9       28.40       30.52      3.48 o
 -16   2   9        0.15        1.69      2.10 o
 -15   2   9        0.23        0.18      1.97 o
 -14   2   9       99.91       92.40      4.45 o
 -13   2   9      119.15      110.54      4.58 o
 -12   2   9      112.88      110.34      3.53 o
 -11   2   9       25.08       25.02      2.65 o
 -10   2   9      155.33      153.18      3.70 o
  -9   2   9       15.89       17.17      1.70 o
  -8   2   9      102.84      103.44      2.78 o
  -7   2   9        0.21        1.53      1.01 o
  -6   2   9      166.61      172.40      3.65 o
  -5   2   9       58.17       58.51      3.25 o
  -4   2   9        9.74        7.86      1.28 o
  -3   2   9      130.03      162.82      4.18 o
  -2   2   9      234.87      243.56      5.27 o
  -1   2   9      724.54      779.87     11.87 o
   0   2   9        1.36        3.89      1.30 o
   1   2   9      192.44      177.90      4.39 o
   2   2   9      140.29      139.13      4.42 o
   3   2   9      519.10      502.85      8.93 o
   4   2   9      213.75      212.38      5.90 o
   5   2   9      261.36      271.65      6.90 o
   6   2   9       34.07       34.23      3.32 o
   7   2   9       19.76       15.26      2.72 o
   8   2   9       27.63       27.97      3.32 o
   9   2   9       23.57       22.33      3.66 o
  10   2   9        0.95       -1.85      2.62 o
  11   2   9       83.35       82.32      5.91 o
  12   2   9       16.22       13.09      3.70 o
 -19   3   9        1.66        6.94      2.43 o
 -18   3   9       29.61       30.63      3.37 o
 -17   3   9        3.97        4.78      2.21 o
 -16   3   9       26.98       29.37      2.97 o
 -15   3   9        7.37        2.07      1.95 o
 -14   3   9      277.47      251.91      5.42 o
 -13   3   9        3.97        0.61      1.35 o
 -12   3   9       27.82       26.97      1.97 o
 -11   3   9       11.38        7.97      1.43 o
 -10   3   9        0.31       -0.81      1.43 o
  -9   3   9      174.67      181.53      3.85 o
  -8   3   9      392.19      368.42      5.76 o
  -7   3   9       13.24       12.41      1.11 o
  -6   3   9       52.17       55.44      2.13 o
  -5   3   9       60.13       59.34      2.52 o
  -4   3   9       42.34       46.79      2.13 o
  -3   3   9      218.91      228.34      4.30 o
  -2   3   9      133.73      133.00      3.38 o
  -1   3   9       19.85       27.45      1.79 o
   0   3   9        0.13       -1.02      1.07 o
   1   3   9        0.30        0.99      1.29 o
   2   3   9       64.11       75.24      3.58 o
   3   3   9      137.85      142.62      4.67 o
   4   3   9      208.78      203.06      5.80 o
   5   3   9     1071.27     1047.36     14.95 o
   6   3   9        0.87        3.88      2.24 o
   7   3   9        5.19        8.85      2.95 o
   8   3   9        8.30        3.37      2.90 o
   9   3   9        0.38       -0.33      3.11 o
  10   3   9       20.51       27.07      5.05 o
  11   3   9        5.32        7.15      4.05 o
 -19   4   9       64.07       70.52      9.34 o
 -18   4   9        3.12        3.25      3.50 o
 -17   4   9        3.06        4.69      3.06 o
 -16   4   9        1.34        5.60      3.06 o
 -15   4   9        0.00        3.57      2.84 o
 -14   4   9       53.44       47.92      4.44 o
 -13   4   9        5.05        4.76      2.75 o
 -12   4   9        5.88        1.83      2.72 o
 -11   4   9       66.99       66.41      4.90 o
 -10   4   9      102.90      104.28      5.45 o
  -9   4   9        0.53       -0.18      2.13 o
  -8   4   9       32.37       35.81      3.62 o
  -7   4   9        1.45        1.77      2.12 o
  -6   4   9       82.94       80.28      4.46 o
  -5   4   9        0.01        1.54      1.68 o
  -4   4   9       11.34        9.37      2.15 o
  -3   4   9        1.35        5.14      1.89 o
  -2   4   9        1.03        0.65      1.29 o
  -1   4   9      222.30      240.95      4.60 o
   0   4   9      151.73      151.92      4.36 o
   1   4   9       10.05        7.07      1.91 o
   2   4   9        1.82        3.84      3.08 o
   3   4   9      135.04      150.78      8.72 o
   4   4   9       47.91       56.26      5.22 o
   5   4   9        0.07        2.89      3.20 o
   6   4   9       42.84       45.44      6.26 o
   7   4   9        6.19        2.22      4.05 o
   8   4   9        0.48        6.27      3.31 o
   9   4   9       26.19       16.43     12.10 o
  10   4   9        0.57        1.65      3.30 o
 -17   5   9        0.41        4.61      4.60 o
 -16   5   9        1.27        4.74      4.37 o
 -15   5   9       23.54       24.23      5.48 o
 -14   5   9       25.87       20.78      4.97 o
 -13   5   9        0.93        1.56      3.68 o
 -12   5   9        1.08        3.72      3.36 o
 -11   5   9        3.21        2.81      3.40 o
 -10   5   9        1.20        1.81      3.48 o
  -9   5   9        0.81        0.84      3.09 o
  -8   5   9       57.24       57.84      5.50 o
  -7   5   9        0.26       -3.30      3.68 o
  -6   5   9       11.63       28.94      5.88 o
  -5   5   9       88.89       99.66      5.92 o
  -4   5   9       28.82       29.35      4.07 o
  -3   5   9        1.08       -2.40      3.72 o
  -2   5   9       12.33       10.78      3.36 o
  -1   5   9      103.53      104.27      4.97 o
   0   5   9        0.50        0.41      2.20 o
   1   5   9       15.37       11.87      2.67 o
   2   5   9        4.31        5.40      4.32 o
   3   5   9       15.63       16.43      3.37 o
   4   5   9        1.76       -0.57      3.62 o
   5   5   9       32.13       33.21      4.42 o
   6   5   9      130.80      134.13      7.16 o
   7   5   9        0.33        2.99      2.91 o
   8   5   9        0.12        4.31      4.89 o
   9   5   9        5.21        3.99      3.06 o
 -16   6   9        0.86       -0.59      3.97 o
 -15   6   9        1.05        6.44      7.32 o
 -14   6   9        0.01        2.43      3.93 o
 -13   6   9       26.18       25.20      7.26 o
 -12   6   9        0.44        3.61      3.76 o
 -11   6   9       19.17       21.22      4.37 o
 -10   6   9        0.86        5.85      3.14 o
  -9   6   9       34.33       43.59      6.37 o
  -8   6   9        2.27        0.64      2.99 o
  -7   6   9        2.17        7.99      3.80 o
  -6   6   9        8.61       12.85      3.47 o
  -5   6   9        1.71        0.60      2.88 o
  -4   6   9        9.41        4.52      3.17 o
  -3   6   9        5.63       -0.58      4.58 o
  -2   6   9        3.98        5.87      3.05 o
  -1   6   9        1.35        1.02      3.06 o
   0   6   9      106.26      103.67      6.74 o
   1   6   9        1.39        6.26      3.42 o
   2   6   9       28.17       23.65      5.50 o
   3   6   9        5.65        7.72      4.94 o
   4   6   9        1.55       -4.65     11.12 o
   5   6   9       54.02       58.55      7.84 o
   6   6   9        0.32        3.23      4.94 o
   7   6   9       27.05       18.30      8.84 o
 -13   7   9       11.06       22.35      4.77 o
 -12   7   9        1.47        3.45      6.23 o
 -11   7   9        3.44        8.03      3.93 o
 -10   7   9        2.65       14.10      3.45 o
  -9   7   9       22.58       36.26      8.46 o
  -8   7   9       15.89       32.84      9.13 o
  -7   7   9        9.53        6.22      4.96 o
  -6   7   9       19.09       15.64      4.30 o
  -5   7   9        4.32        3.60      3.95 o
  -4   7   9        0.06        0.22      3.43 o
  -3   7   9        6.03        7.52      3.09 o
  -2   7   9        4.62       -4.39      4.39 o
  -1   7   9       10.39        5.22      3.48 o
   0   7   9        9.02        7.17      3.80 o
   1   7   9       24.38       21.32      6.55 o
   2   7   9        0.69        0.72      6.58 o
   3   7   9       13.88       18.41      5.66 o
   4   7   9       61.73       65.72      9.60 o
   5   7   9       47.53       45.37      7.63 o
  -9   8   9        3.82        1.67     10.30 o
  -8   8   9        1.57       -3.40      5.62 o
  -7   8   9       15.00       10.94      6.88 o
  -6   8   9       12.72       14.26      6.65 o
  -5   8   9        4.97        7.33      6.14 o
  -4   8   9        2.47        0.89      4.00 o
  -3   8   9        3.46        7.90      3.36 o
  -2   8   9        1.01       -3.03      3.23 o
  -1   8   9        5.25       10.65      3.59 o
   0   8   9        5.51        3.94      4.01 o
   1   8   9        2.64       -4.06      5.50 o
 -20   0  10        0.26       -0.11      5.17 o
 -19   0  10      392.09      402.54     19.52 o
 -18   0  10       40.00       41.97      7.11 o
 -17   0  10      130.47      137.02      7.92 o
 -16   0  10       45.25       47.57      5.22 o
 -15   0  10       47.76       48.26      4.99 o
 -14   0  10      106.39       98.91      9.73 o
 -13   0  10        9.29       13.70      3.33 o
 -12   0  10      441.54      474.17     10.76 o
 -11   0  10       23.40       14.44      3.96 o
 -10   0  10     1242.00     1153.70     21.01 o
  -9   0  10      250.50      258.71      8.37 o
  -8   0  10      338.19      353.48      9.68 o
  -7   0  10       37.81       32.21      3.40 o
  -6   0  10        6.41        7.06      2.25 o
  -5   0  10       83.99       89.21      4.78 o
  -4   0  10      108.17      100.49      4.96 o
  -3   0  10      525.63      449.23     10.91 o
  -2   0  10     1078.75     1076.68     19.30 o
  -1   0  10      221.24      219.80      7.52 o
   0   0  10      325.25      282.81      7.61 o
   1   0  10      194.36      181.08      7.22 o
   2   0  10       87.98       90.72      7.79 o
   3   0  10      867.58      823.58     17.70 o
   4   0  10       19.29       17.88      3.71 o
   5   0  10      174.18      161.81      7.81 o
   6   0  10        0.25       -2.58      2.58 o
   7   0  10       16.74       18.50      4.26 o
   8   0  10       69.61       72.94      6.69 o
   9   0  10       81.85       75.72      7.11 o
  10   0  10       13.97        5.25      4.22 o
  11   0  10       92.63      103.98      8.60 o
 -20   1  10        3.83        8.15      3.87 o
 -19   1  10       13.59       13.88      3.74 o
 -18   1  10      246.59      267.50      8.65 o
 -17   1  10       51.77       54.58      4.54 o
 -16   1  10       50.13       53.35      4.31 o
 -15   1  10       14.57       10.46      2.29 o
 -14   1  10      259.51      206.58      5.93 o
 -13   1  10       16.92       11.51      2.18 o
 -12   1  10       91.39       95.71      3.75 o
 -11   1  10        0.04        1.19      1.44 o
 -10   1  10       25.77       28.44      2.12 o
  -9   1  10       26.06       31.74      2.33 o
  -8   1  10     1745.25     1706.87     17.67 o
  -7   1  10      265.42      265.00      5.28 o
  -6   1  10      215.61      227.57      4.78 o
  -5   1  10      282.56      254.11      5.04 o
  -4   1  10      506.62      460.85      7.76 o
  -3   1  10      219.39      202.38      4.99 o
  -2   1  10        2.11       -1.00      1.34 o
  -1   1  10       82.70       72.14      3.30 o
   0   1  10        1.62        3.18      1.36 o
   1   1  10      117.84      111.62      4.11 o
   2   1  10      271.39      263.70      6.38 o
   3   1  10      236.18      238.94      6.26 o
   4   1  10        6.42        6.99      2.38 o
   5   1  10      543.91      518.51     10.03 o
   6   1  10       10.52        8.51      2.35 o
   7   1  10      129.40      140.28      5.61 o
   8   1  10        0.14        2.26      2.22 o
   9   1  10        2.62        2.70      2.56 o
  10   1  10        5.87        5.10      2.95 o
  11   1  10       15.06       14.74      3.94 o
 -20   2  10       10.87       10.48      3.76 o
 -19   2  10       45.81       46.50      4.39 o
 -18   2  10        3.52        7.02      2.64 o
 -17   2  10       39.36       45.23      3.90 o
 -16   2  10       32.53       43.59      3.72 o
 -15   2  10       14.67       14.34      2.67 o
 -14   2  10       47.85       48.78      3.62 o
 -13   2  10       11.14       14.65      2.49 o
 -12   2  10       78.99       81.88      3.95 o
 -11   2  10      190.33      173.37      4.45 o
 -10   2  10      194.40      189.11      4.07 o
  -9   2  10        0.44        0.45      1.12 o
  -8   2  10      115.19      112.43      3.08 o
  -7   2  10        5.18        3.96      1.33 o
  -6   2  10       40.37       44.12      3.10 o
  -5   2  10       39.98       39.03      2.44 o
  -4   2  10      423.90      387.76      6.77 o
  -3   2  10      215.65      206.31      5.02 o
  -2   2  10      212.42      189.18      4.90 o
  -1   2  10      199.56      218.71      4.89 o
   0   2  10      144.10      140.89      3.84 o
   1   2  10      113.67      108.85      4.09 o
   2   2  10       15.30       14.57      2.28 o
   3   2  10       20.77       20.69      2.63 o
   4   2  10        3.58        4.75      2.16 o
   5   2  10        0.02       -0.86      1.83 o
   6   2  10       16.64       12.38      2.67 o
   7   2  10        6.00        9.22      2.57 o
   8   2  10       28.19       23.52      3.76 o
   9   2  10       56.75       54.54      4.95 o
  10   2  10        8.11       10.16      3.44 o
  11   2  10       36.53       42.31      5.13 o
 -19   3  10       25.91       32.71      3.45 o
 -18   3  10        8.11        4.77      2.57 o
 -17   3  10       30.11       33.00      3.23 o
 -16   3  10        0.02        1.63      1.82 o
 -15   3  10       13.74       12.44      2.41 o
 -14   3  10        4.61        1.63      1.58 o
 -13   3  10        6.24        2.47      1.42 o
 -12   3  10       35.02       36.95      2.29 o
 -11   3  10        1.65        0.72      1.32 o
 -10   3  10       19.59       21.43      1.89 o
  -9   3  10       94.99       95.37      3.55 o
  -8   3  10       21.85       21.40      1.84 o
  -7   3  10       56.63       54.92      2.53 o
  -6   3  10      171.35      175.89      3.72 o
  -5   3  10      535.28      543.54      7.78 o
  -4   3  10       56.21       60.24      2.59 o
  -3   3  10       10.07       16.15      1.68 o
  -2   3  10        8.32        8.98      1.57 o
  -1   3  10        8.14        8.49      1.44 o
   0   3  10       12.87       10.45      1.96 o
   1   3  10       22.08       20.14      2.39 o
   2   3  10       93.58       94.07      4.06 o
   3   3  10       23.11       32.78      3.19 o
   4   3  10        4.11        4.68      2.25 o
   5   3  10       10.33       11.74      3.12 o
   6   3  10      126.16      131.43      6.64 o
   7   3  10        2.53       -1.65      3.20 o
   8   3  10       40.09       52.05      6.13 o
   9   3  10        1.09        3.72      3.96 o
  10   3  10        0.11       -0.34      3.47 o
 -18   4  10        3.54       -3.15      3.15 o
 -17   4  10        0.22        2.47      3.13 o
 -16   4  10       10.52       10.27      3.42 o
 -15   4  10        0.67        2.12      2.76 o
 -14   4  10        7.69        6.94      2.99 o
 -13   4  10       17.53       21.02      3.60 o
 -12   4  10        4.01        1.09      4.37 o
 -11   4  10       88.80       83.90      5.41 o
 -10   4  10       40.91       48.28      4.44 o
  -9   4  10      276.24      281.19      8.57 o
  -8   4  10        3.45        3.56      2.65 o
  -7   4  10       40.81       33.75      3.77 o
  -6   4  10       30.78       37.18      3.27 o
  -5   4  10       47.58       53.91      3.58 o
  -4   4  10      138.98      137.41      5.24 o
  -3   4  10       73.38       77.26      2.93 o
  -2   4  10        2.98       -0.43      1.22 o
  -1   4  10       15.41       19.73      2.00 o
   0   4  10       46.83       58.86      3.43 o
   1   4  10       20.02       19.33      3.69 o
   2   4  10      113.90      116.09      7.56 o
   3   4  10      176.39      168.91      7.88 o
   4   4  10       14.73       19.24      3.94 o
   5   4  10       89.31       84.46      6.56 o
   6   4  10        0.07        5.18      3.33 o
   7   4  10        7.65       10.82      3.79 o
   8   4  10        2.07        5.85      3.38 o
   9   4  10        3.53        1.72      3.44 o
 -17   5  10        0.16        1.62      4.19 o
 -16   5  10        2.46       12.92      4.87 o
 -15   5  10       10.41       11.55      4.64 o
 -14   5  10       71.56       83.31      7.23 o
 -13   5  10       82.98       75.14      6.90 o
 -12   5  10       26.14       29.42      5.08 o
 -11   5  10        3.60        3.50      3.48 o
 -10   5  10        0.12        4.71      3.38 o
  -9   5  10      167.38      178.86      8.26 o
  -8   5  10      273.03      266.29      9.82 o
  -7   5  10       44.67       42.82      5.08 o
  -6   5  10      207.65      210.63      8.66 o
  -5   5  10       30.78       34.88      4.56 o
  -4   5  10        0.46       -1.23      2.77 o
  -3   5  10        5.47        4.67      2.72 o
  -2   5  10        2.47        0.60      2.36 o
  -1   5  10       16.30       15.98      3.05 o
   0   5  10        0.05        0.83      2.22 o
   1   5  10       32.49       36.65      4.24 o
   2   5  10        7.59       16.99      3.46 o
   3   5  10        2.82        2.56      3.02 o
   4   5  10       92.13      102.29      6.56 o
   5   5  10      119.69      117.71      7.09 o
   6   5  10       56.30       64.84      5.98 o
   7   5  10        5.01        0.46      3.21 o
   8   5  10       12.16       17.51      7.00 o
 -15   6  10        1.28       -1.22      4.77 o
 -14   6  10       28.91       28.37      5.27 o
 -13   6  10        9.85        7.51      4.36 o
 -12   6  10        6.63        6.78      4.03 o
 -11   6  10        0.22        6.59      3.56 o
 -10   6  10       15.61        9.86      3.87 o
  -9   6  10       53.19       59.25      5.68 o
  -8   6  10        0.47        1.89      3.18 o
  -7   6  10       43.93       44.68      7.74 o
  -6   6  10       11.54       13.63      3.84 o
  -5   6  10       14.03       16.56      3.66 o
  -4   6  10        0.83        0.34      2.52 o
  -3   6  10       23.19       18.87      4.17 o
  -2   6  10        1.21        4.08      3.32 o
  -1   6  10        0.50        3.16      3.28 o
   0   6  10        1.16        6.50      3.47 o
   1   6  10        1.40       -1.55      6.29 o
   2   6  10       10.34       10.37      4.84 o
   3   6  10       16.02       17.61      5.40 o
   4   6  10        0.01       -1.88      4.61 o
   5   6  10        6.90       13.37      6.82 o
   6   6  10       25.68       16.72     10.56 o
 -13   7  10       14.02       12.12      5.67 o
 -12   7  10        0.99        6.78      4.19 o
 -11   7  10        0.01       -1.82      3.39 o
 -10   7  10        2.84        3.62      5.41 o
  -9   7  10        0.13       14.84      8.60 o
  -8   7  10       58.66       50.80      6.51 o
  -7   7  10       43.84       64.01      5.62 o
  -6   7  10       25.41       19.87      4.68 o
  -5   7  10        6.98        0.84      3.20 o
  -4   7  10        0.15        4.53      3.23 o
  -3   7  10        0.05        0.65      3.18 o
  -2   7  10        0.09        3.15      3.42 o
  -1   7  10        0.66        2.15      3.37 o
   0   7  10        0.34       -1.40      3.64 o
   1   7  10        0.20        3.45      4.20 o
   2   7  10        6.26        5.48      4.71 o
   3   7  10        2.07        9.46     10.74 o
   4   7  10       22.34       15.10      6.29 o
  -8   8  10       13.47       11.04      6.76 o
  -7   8  10        2.14       -4.05     12.08 o
  -6   8  10       11.99       13.31      6.73 o
  -5   8  10        0.28        2.42      3.27 o
  -4   8  10        0.03        4.03      6.13 o
  -3   8  10        0.62        0.92      3.48 o
  -2   8  10        2.52       -0.47      3.57 o
  -1   8  10        1.28       -4.51      4.51 o
 -20   1  11       10.25       10.34      3.86 o
 -19   1  11        0.97        2.04      3.06 o
 -18   1  11       31.54       38.11      4.37 o
 -17   1  11        0.28       -1.66      2.25 o
 -16   1  11        3.16        2.34      2.30 o
 -15   1  11       21.70       18.69      3.09 o
 -14   1  11       65.96       50.26      3.55 o
 -13   1  11      122.84       94.72      4.26 o
 -12   1  11       75.66       88.37      3.49 o
 -11   1  11        7.78        4.14      1.98 o
 -10   1  11        1.90        0.35      1.57 o
  -9   1  11       90.43       88.87      3.87 o
  -8   1  11      404.48      416.98      7.17 o
  -7   1  11        2.20       -0.64      1.30 o
  -6   1  11      307.90      314.09      5.99 o
  -5   1  11       80.82       83.52      3.66 o
  -4   1  11      179.59      167.17      4.81 o
  -3   1  11       22.20       15.42      2.12 o
  -2   1  11        5.76        4.71      1.64 o
  -1   1  11       34.04       30.64      2.65 o
   0   1  11        7.12        8.00      1.63 o
   1   1  11        6.29        4.36      1.94 o
   2   1  11        0.01        1.28      1.85 o
   3   1  11       48.94       52.40      4.20 o
   4   1  11       29.34       28.72      3.21 o
   5   1  11        3.66        2.95      2.26 o
   6   1  11        3.19        2.56      2.24 o
   7   1  11        0.25       -0.53      2.23 o
   8   1  11       28.43       27.32      3.69 o
   9   1  11        1.58        6.24      2.97 o
  10   1  11        1.42        1.14      3.12 o
 -20   2  11        0.40        1.32      2.97 o
 -19   2  11       85.30       92.23      5.91 o
 -18   2  11       31.34       32.76      3.75 o
 -17   2  11       20.18       24.16      3.35 o
 -16   2  11        5.89        6.43      2.39 o
 -15   2  11        3.36        2.95      2.20 o
 -14   2  11       45.54       47.70      3.60 o
 -13   2  11       13.23       11.00      2.40 o
 -12   2  11       18.35        9.40      2.41 o
 -11   2  11       43.75       40.90      2.81 o
 -10   2  11      346.02      351.08      6.18 o
  -9   2  11     1231.05     1231.36     14.58 o
  -8   2  11      257.85      252.20      5.20 o
  -7   2  11      338.23      345.35      6.33 o
  -6   2  11      112.33      114.99      3.76 o
  -5   2  11      267.72      254.19      5.39 o
  -4   2  11        4.58        3.06      1.87 o
  -3   2  11       42.37       56.23      3.55 o
  -2   2  11       19.35       14.77      2.40 o
  -1   2  11       11.80       13.59      1.96 o
   0   2  11        3.83        2.69      1.47 o
   1   2  11       58.95       58.77      3.56 o
   2   2  11       11.78       11.40      2.28 o
   3   2  11      136.32      135.11      5.04 o
   4   2  11      201.97      185.75      6.12 o
   5   2  11       16.07       10.01      2.70 o
   6   2  11        2.88        0.57      2.52 o
   7   2  11        0.78        0.99      2.59 o
   8   2  11        2.41        6.94      3.07 o
   9   2  11        8.11       10.67      3.49 o
  10   2  11        9.79        6.87      3.50 o
 -19   3  11        6.30        7.87      2.63 o
 -18   3  11       77.36       87.43      5.12 o
 -17   3  11        6.89        3.35      2.30 o
 -16   3  11        2.80        3.30      2.07 o
 -15   3  11       21.57       21.76      2.71 o
 -14   3  11       42.38       33.20      3.03 o
 -13   3  11      272.51      238.32      7.29 o
 -12   3  11       67.15       84.15      3.41 o
 -11   3  11        1.00        2.09      1.43 o
 -10   3  11        0.02       -0.88      1.32 o
  -9   3  11      119.89      133.67      4.35 o
  -8   3  11     1113.97     1105.89     12.92 o
  -7   3  11      100.92       96.54      3.60 o
  -6   3  11      495.66      479.28      8.57 o
  -5   3  11       11.89        9.86      2.21 o
  -4   3  11       71.30       71.34      3.29 o
  -3   3  11        6.51        7.42      1.77 o
  -2   3  11       16.55       18.53      2.45 o
  -1   3  11      161.88      149.47      4.47 o
   0   3  11        0.78        0.49      1.74 o
   1   3  11        1.85        0.44      1.86 o
   2   3  11       30.15       29.83      3.23 o
   3   3  11       31.39       37.37      3.58 o
   4   3  11       56.23       60.52      5.01 o
   5   3  11       23.71       18.18      4.36 o
   6   3  11       16.31       15.72      4.27 o
   7   3  11        0.18       -3.02      3.08 o
   8   3  11       44.93       44.74      8.13 o
   9   3  11        0.43        2.57      3.81 o
 -18   4  11        0.97        2.06      3.45 o
 -17   4  11       15.92       13.40      3.81 o
 -16   4  11        3.87        2.70      3.10 o
 -15   4  11       21.68       21.96      3.81 o
 -14   4  11       31.52       29.60      4.14 o
 -13   4  11        4.87        3.70      3.55 o
 -12   4  11        4.53        4.76      2.94 o
 -11   4  11        0.18       -0.36      2.77 o
 -10   4  11       18.25       25.19      5.51 o
  -9   4  11      170.03      166.29      7.00 o
  -8   4  11        5.87        6.01      3.17 o
  -7   4  11      122.99      128.08      5.44 o
  -6   4  11       14.53       11.90      2.80 o
  -5   4  11        2.90        2.63      2.11 o
  -4   4  11       16.33       15.21      1.83 o
  -3   4  11        0.12       -1.38      1.38 o
  -2   4  11       44.34       44.49      2.71 o
  -1   4  11       29.73       25.45      3.31 o
   0   4  11        4.70        4.28      3.06 o
   1   4  11        0.10        3.38      2.81 o
   2   4  11       19.71       24.52      4.22 o
   3   4  11        0.13        6.35      3.72 o
   4   4  11       17.91       18.63      4.30 o
   5   4  11       19.39       20.63      4.46 o
   6   4  11       17.00       17.29      4.51 o
   7   4  11        1.18       -2.71      3.27 o
   8   4  11        0.25        2.04      3.27 o
 -17   5  11       11.43       11.73      7.66 o
 -16   5  11        0.09       12.75      8.46 o
 -15   5  11        0.39       -4.40      4.40 o
 -14   5  11       22.81       25.47      5.41 o
 -13   5  11        9.23       11.63      4.39 o
 -12   5  11        3.75        0.14      4.18 o
 -11   5  11        3.16        5.97      4.95 o
 -10   5  11        1.55       -3.46      3.46 o
  -9   5  11       33.10       35.17      5.14 o
  -8   5  11       22.42       20.41      4.63 o
  -7   5  11      100.96       94.36      6.84 o
  -6   5  11        8.07        6.52      3.73 o
  -5   5  11        9.89       12.14      3.70 o
  -4   5  11        2.17        0.40      2.38 o
  -3   5  11        0.06        3.27      2.12 o
  -2   5  11       26.58       22.90      3.52 o
  -1   5  11       12.96       12.22      2.99 o
   0   5  11        2.87        0.00      3.34 o
   1   5  11        5.54        6.30      3.05 o
   2   5  11       25.85       30.67      4.52 o
   3   5  11        0.63       -0.39      2.93 o
   4   5  11        6.44       -1.16      6.76 o
   5   5  11        1.55        4.39      3.20 o
   6   5  11        0.49       -0.95      3.61 o
   7   5  11        9.44        5.87      3.60 o
 -15   6  11        5.72        7.97      4.99 o
 -14   6  11        0.38        2.49      4.16 o
 -13   6  11        1.81        3.61      4.17 o
 -12   6  11        0.11       -1.35      3.47 o
 -11   6  11        1.15       -2.38      3.68 o
 -10   6  11       25.58       23.31      4.73 o
  -9   6  11       31.44       25.83      5.26 o
  -8   6  11      127.04      140.42      8.03 o
  -7   6  11        5.44       11.60      3.92 o
  -6   6  11       17.66       12.00      4.88 o
  -5   6  11       13.30       12.40      4.27 o
  -4   6  11        0.00        1.79      3.34 o
  -3   6  11       19.07       22.50      4.45 o
  -2   6  11        2.10        7.31      3.60 o
  -1   6  11        3.60        5.55      3.65 o
   0   6  11        0.43       -3.74      3.74 o
   1   6  11        1.53        7.70      5.91 o
   2   6  11        1.62        5.44      4.86 o
   3   6  11       54.94       45.85      7.79 o
   4   6  11        0.66        5.24      5.63 o
   5   6  11        0.17       -2.42      4.72 o
 -12   7  11        0.37        0.91      4.14 o
 -11   7  11        0.80        3.75      7.45 o
 -10   7  11        2.52       -2.25      3.59 o
  -9   7  11       59.14       55.86     15.26 o
  -8   7  11      135.19      136.54      9.17 o
  -7   7  11        0.44        3.41      3.87 o
  -6   7  11       16.88       16.03      5.12 o
  -5   7  11        0.02       -3.21      3.21 o
  -4   7  11        0.01       -3.15      3.15 o
  -3   7  11        1.06       -1.98      3.41 o
  -2   7  11       10.52       14.44      4.19 o
  -1   7  11        5.32        9.54      4.47 o
   0   7  11        0.08        0.06      6.09 o
   1   7  11        9.12       11.44      5.11 o
   2   7  11        0.45       -2.97      6.00 o
  -5   8  11        1.13        6.12      3.45 o
 -20   0  12       32.96       36.11      7.47 o
 -19   0  12        0.54       -4.28      4.28 o
 -18   0  12       19.26       11.02      5.50 o
 -17   0  12        6.57       -1.64      3.82 o
 -16   0  12        0.02        0.59      2.70 o
 -15   0  12        4.49        9.31      3.44 o
 -14   0  12      192.63      174.63      8.97 o
 -13   0  12        0.84        6.49      3.06 o
 -12   0  12      475.61      401.16     10.31 o
 -11   0  12      210.92      206.18     11.44 o
 -10   0  12        6.47        1.35      2.77 o
  -9   0  12     2392.88     2315.77     49.49 o
  -8   0  12       92.13       88.67      6.03 o
  -7   0  12     3097.81     2988.57     43.69 o
  -6   0  12       29.91       32.14      4.69 o
  -5   0  12      665.22      656.56     15.00 o
  -4   0  12       22.68        8.21      3.28 o
  -3   0  12      156.12      113.01      6.13 o
  -2   0  12        4.49        5.31      3.53 o
  -1   0  12      117.41      101.84      5.23 o
   0   0  12      538.79      499.78     11.52 o
   1   0  12      114.39      113.46      6.70 o
   2   0  12        0.85        4.72      2.97 o
   3   0  12       22.46       25.57      4.34 o
   4   0  12      209.55      183.46      8.82 o
   5   0  12       16.30       14.23      5.42 o
   6   0  12       54.49       58.71      8.15 o
   7   0  12        1.08        2.77      3.73 o
   8   0  12       16.57       23.83      5.12 o
   9   0  12        2.87        8.71      4.44 o
 -20   1  12       88.12      111.91      7.46 o
 -19   1  12       47.39       46.17      5.34 o
 -18   1  12        5.99        7.47      3.06 o
 -17   1  12        4.61        7.23      2.77 o
 -16   1  12        8.24        3.98      2.58 o
 -15   1  12       26.47       24.12      3.36 o
 -14   1  12       31.60       37.38      3.34 o
 -13   1  12      771.96      657.23     11.25 o
 -12   1  12      169.20      167.24      4.99 o
 -11   1  12       43.37       55.80      3.23 o
 -10   1  12        7.94        5.91      2.05 o
  -9   1  12       88.26       95.40      4.57 o
  -8   1  12      906.63      919.41     13.22 o
  -7   1  12      722.81      666.25     10.78 o
  -6   1  12     2561.51     2500.12     26.80 o
  -5   1  12      352.90      337.04      7.38 o
  -4   1  12        0.06       -1.41      1.41 o
  -3   1  12      266.68      253.63      7.06 o
  -2   1  12       21.65       18.17      2.41 o
  -1   1  12      433.27      416.14      7.26 o
   0   1  12        0.53        0.40      1.63 o
   1   1  12       52.63       48.51      3.53 o
   2   1  12        0.77       -1.39      1.79 o
   3   1  12       17.35       19.88      2.83 o
   4   1  12       70.00       80.69      4.59 o
   5   1  12       11.67       15.07      2.83 o
   6   1  12       32.23       37.87      3.94 o
   7   1  12       52.86       56.65      4.66 o
   8   1  12       90.66      103.94      5.91 o
   9   1  12        4.53        3.40      3.39 o
 -20   2  12       24.69       27.67      4.19 o
 -19   2  12        0.74        1.49      2.60 o
 -18   2  12        0.57       -0.38      2.65 o
 -17   2  12        0.50       -0.22      2.31 o
 -16   2  12        1.36        2.14      2.32 o
 -15   2  12       33.93       26.33      3.18 o
 -14   2  12       17.30       19.53      2.87 o
 -13   2  12        6.83        8.39      2.29 o
 -12   2  12       94.56       85.16      4.63 o
 -11   2  12      172.19      161.80      5.34 o
 -10   2  12       44.70       36.95      2.98 o
  -9   2  12      465.84      463.74      9.16 o
  -8   2  12      221.74      221.98      6.06 o
  -7   2  12      392.86      404.26      9.54 o
  -6   2  12       33.46       33.31      3.04 o
  -5   2  12       21.42       26.49      2.76 o
  -4   2  12       43.20       39.68      3.63 o
  -3   2  12       16.85       11.88      2.22 o
  -2   2  12        2.24        0.24      1.64 o
  -1   2  12      154.77      139.28      4.33 o
   0   2  12       79.40       79.12      4.08 o
   1   2  12       48.70       63.09      3.86 o
   2   2  12       36.80       42.61      3.47 o
   3   2  12       13.45       12.23      3.08 o
   4   2  12       62.69       67.80      4.36 o
   5   2  12       44.56       47.68      4.08 o
   6   2  12       18.85       23.83      3.50 o
   7   2  12        0.21        1.96      2.82 o
   8   2  12        2.20        1.61      2.95 o
   9   2  12        1.44        4.21      3.82 o
 -19   3  12       13.81       12.45      3.04 o
 -18   3  12        9.89        9.60      2.52 o
 -17   3  12        0.01       -0.75      1.95 o
 -16   3  12        0.02       -1.67      1.77 o
 -15   3  12       15.95       19.81      2.82 o
 -14   3  12      122.00      117.01      4.85 o
 -13   3  12        5.55        5.52      2.23 o
 -12   3  12       87.60       80.66      3.76 o
 -11   3  12        9.46       12.42      1.99 o
 -10   3  12        2.13        3.92      1.62 o
  -9   3  12      127.51      129.90      4.11 o
  -8   3  12      204.43      215.09      5.73 o
  -7   3  12      138.96      121.54      4.75 o
  -6   3  12       10.63        4.73      2.21 o
  -5   3  12      223.69      233.36      6.55 o
  -4   3  12       96.29      100.54      5.46 o
  -3   3  12        0.07       -2.03      2.03 o
  -2   3  12      154.29      150.25      5.17 o
  -1   3  12        0.66        2.35      1.87 o
   0   3  12        1.79        2.03      2.51 o
   1   3  12       30.87       35.93      4.01 o
   2   3  12        0.52        0.27      2.44 o
   3   3  12        1.15        3.13      2.64 o
   4   3  12        4.73        7.58      3.51 o
   5   3  12       10.64        8.36      3.79 o
   6   3  12       23.40       30.59      5.34 o
   7   3  12       22.21       24.04      5.07 o
   8   3  12        7.59       10.97      4.66 o
 -18   4  12        7.64        7.41      3.62 o
 -17   4  12        1.64        0.72      3.53 o
 -16   4  12       14.35       11.68      3.63 o
 -15   4  12       12.89       12.93      3.84 o
 -14   4  12       10.50       10.91      3.36 o
 -13   4  12        7.75        2.60      3.08 o
 -12   4  12        3.32        2.02      3.00 o
 -11   4  12       25.94       30.82      5.45 o
 -10   4  12      128.39      130.95      6.69 o
  -9   4  12       56.78       71.47      6.38 o
  -8   4  12      674.04      658.58     12.74 o
  -7   4  12      122.53      111.32      9.53 o
  -6   4  12       17.90       20.21      3.22 o
  -5   4  12       70.31       75.15      3.35 o
  -4   4  12       71.98       69.70      3.73 o
  -3   4  12       21.36       26.83      3.08 o
  -2   4  12       27.64       28.65      2.99 o
  -1   4  12        8.12        3.79      3.04 o
   0   4  12        2.83        1.27      2.88 o
   1   4  12        2.91        7.72      3.53 o
   2   4  12       15.87       18.59      4.22 o
   3   4  12       34.30       34.35      5.23 o
   4   4  12        0.04       -3.08      3.08 o
   5   4  12       36.33       39.31      5.52 o
   6   4  12        2.22        8.46      3.89 o
   7   4  12        1.45        3.49      3.44 o
 -17   5  12        0.19       -3.97      3.97 o
 -16   5  12        0.32        4.42      4.54 o
 -15   5  12        1.81        1.70      4.08 o
 -14   5  12       39.53       40.63      6.06 o
 -13   5  12       18.55       15.21      4.89 o
 -12   5  12        4.22        3.59      3.99 o
 -11   5  12        0.05        1.36      4.14 o
 -10   5  12       56.58       59.92      6.25 o
  -9   5  12       53.31       68.84      6.58 o
  -8   5  12      517.45      528.38     24.35 o
  -7   5  12       15.08        2.95      7.06 o
  -6   5  12       65.59       64.17      6.25 o
  -5   5  12       14.52       13.88      3.27 o
  -4   5  12       48.81       55.70      4.70 o
  -3   5  12        0.02       -0.05      2.23 o
  -2   5  12       13.94       13.09      3.65 o
  -1   5  12       22.61       11.26      4.39 o
   0   5  12       21.06       23.39      4.43 o
   1   5  12       12.56        9.92      3.76 o
   2   5  12        0.43        2.68      3.16 o
   3   5  12        0.04       -2.85      3.05 o
   4   5  12       11.99        5.61      3.73 o
   5   5  12        2.65        1.39      4.75 o
 -15   6  12        0.39       -3.06      4.16 o
 -14   6  12        1.77       -0.41      4.04 o
 -13   6  12        0.79       -0.43      3.97 o
 -12   6  12        4.51       -3.60      3.60 o
 -11   6  12        0.18        2.70      3.89 o
 -10   6  12       48.26       51.84      6.16 o
  -9   6  12       30.88       27.20      5.18 o
  -8   6  12       56.78       64.97      6.31 o
  -7   6  12       24.25       17.99      4.76 o
  -6   6  12        0.01        3.39      4.07 o
  -5   6  12        9.12       15.68      3.56 o
  -4   6  12        0.03        0.91      3.66 o
  -3   6  12        4.91        7.76      5.00 o
  -2   6  12       17.67       24.93      4.73 o
  -1   6  12       12.79        8.09      4.92 o
   0   6  12        0.57        2.55      4.57 o
   1   6  12        0.03        6.30     10.30 o
   2   6  12        0.68        3.12      3.07 o
   3   6  12        9.35        4.33      5.79 o
 -11   7  12        2.09       13.36      7.59 o
 -10   7  12       16.14       18.26      9.89 o
  -9   7  12        3.51       13.90      4.73 o
  -8   7  12       26.42       39.64      5.41 o
  -7   7  12        5.62       12.95      3.44 o
  -6   7  12        5.44        4.33      3.80 o
  -5   7  12        1.32        0.56      3.79 o
  -4   7  12        4.67        3.56      3.73 o
  -3   7  12        1.99        1.31      3.64 o
  -2   7  12        4.82        9.73      4.29 o
  -1   7  12        0.22       -2.69      7.61 o
   0   7  12        3.90       -2.39      4.00 o
 -20   1  13       29.14       38.08      5.33 o
 -19   1  13        1.22       -0.37      3.16 o
 -18   1  13        2.90        3.60      3.54 o
 -17   1  13        5.08        3.51      2.93 o
 -16   1  13        1.90        2.02      2.47 o
 -15   1  13       20.44       15.92      3.05 o
 -14   1  13        0.87        4.22      2.35 o
 -13   1  13       47.79       43.64      3.55 o
 -12   1  13        5.05        1.44      1.99 o
 -11   1  13       20.00       21.90      2.54 o
 -10   1  13      131.59      136.36      5.11 o
  -9   1  13       26.24       25.87      2.96 o
  -8   1  13      635.02      639.70     10.87 o
  -7   1  13      238.68      228.67      7.94 o
  -6   1  13      271.11      268.26      6.77 o
  -5   1  13        9.88        8.67      2.24 o
  -4   1  13        0.10       -1.22      1.68 o
  -3   1  13        2.37        1.83      1.83 o
  -2   1  13       38.00       47.56      3.49 o
  -1   1  13      134.53      128.84      4.35 o
   0   1  13       89.17       85.17      4.35 o
   1   1  13       25.34       21.07      2.95 o
   2   1  13        0.04        0.37      2.07 o
   3   1  13        1.12        0.46      2.14 o
   4   1  13       11.48       10.19      2.67 o
   5   1  13        0.00       -1.09      2.30 o
   6   1  13        1.62        6.42      2.87 o
   7   1  13        0.00        3.40      2.84 o
   8   1  13        2.13        7.65      3.60 o
 -19   2  13        0.67       -1.87      2.75 o
 -18   2  13        0.92       -0.46      2.95 o
 -17   2  13        3.82        0.16      2.48 o
 -16   2  13       64.39       54.95      4.48 o
 -15   2  13        0.18        1.53      2.44 o
 -14   2  13       84.71       68.05      4.54 o
 -13   2  13        4.08        1.00      2.38 o
 -12   2  13       74.19       68.84      4.38 o
 -11   2  13       11.19       11.91      2.61 o
 -10   2  13        1.37        0.97      2.07 o
  -9   2  13       79.16       93.56      4.72 o
  -8   2  13      257.73      244.27      7.15 o
  -7   2  13     1167.55     1143.72     19.00 o
  -6   2  13      196.16      183.47      6.23 o
  -5   2  13       50.23       47.76      4.19 o
  -4   2  13        1.41       -1.64      1.64 o
  -3   2  13      318.11      303.08      7.22 o
  -2   2  13      100.91       87.00      4.02 o
  -1   2  13       68.62       70.40      3.49 o
   0   2  13      201.79      179.28      5.93 o
   1   2  13       26.42       26.07      3.11 o
   2   2  13        1.75        2.54      2.12 o
   3   2  13        0.30        1.20      2.15 o
   4   2  13        8.43        8.60      2.75 o
   5   2  13       10.44        8.99      2.90 o
   6   2  13        0.35        1.54      2.87 o
   7   2  13        4.73        1.84      4.68 o
 -19   3  13        8.60        9.39      2.57 o
 -18   3  13        2.68        3.04      2.62 o
 -17   3  13        5.86        7.49      2.41 o
 -16   3  13        2.16        3.32      2.23 o
 -15   3  13       12.45        9.96      2.43 o
 -14   3  13        0.21        0.73      1.92 o
 -13   3  13       69.38       68.93      4.29 o
 -12   3  13        5.35        4.51      2.23 o
 -11   3  13        1.29        4.65      2.85 o
 -10   3  13      195.28      197.60      5.83 o
  -9   3  13       12.41       12.82      2.43 o
  -8   3  13      663.25      673.06     12.04 o
  -7   3  13      229.42      213.85      8.18 o
  -6   3  13      576.16      565.62     12.80 o
  -5   3  13       24.75       23.86      6.44 o
  -4   3  13       19.10       13.19      3.16 o
  -3   3  13        9.72        3.65      2.60 o
  -2   3  13       22.17       22.33      2.90 o
  -1   3  13      102.36      100.80      5.20 o
   0   3  13       91.20       87.82      5.74 o
   1   3  13       51.76       46.89      4.72 o
   2   3  13       26.93       21.64      5.19 o
   3   3  13        0.34       -1.61      3.20 o
   4   3  13       25.39       28.52      5.32 o
   5   3  13        1.35        0.19      3.62 o
   6   3  13        7.42        6.10      4.33 o
   7   3  13        1.24       -1.39      4.47 o
 -18   4  13        2.52        3.43      3.35 o
 -17   4  13        4.65        2.32      3.21 o
 -16   4  13       14.31       17.56      4.09 o
 -15   4  13        0.02        3.21      3.16 o
 -14   4  13        5.71        6.42      3.16 o
 -13   4  13        4.58        2.24      3.39 o
 -12   4  13       53.47       55.11      5.54 o
 -11   4  13       28.31       28.89      4.42 o
 -10   4  13       11.52        7.43      3.32 o
  -9   4  13       71.98       81.19      5.85 o
  -8   4  13       38.32       44.69      4.23 o
  -7   4  13      165.80      174.25      6.65 o
  -6   4  13       17.14       15.99      2.29 o
  -5   4  13       70.68       62.40      3.94 o
  -4   4  13       38.99       27.49      3.90 o
  -3   4  13       42.88       40.30      3.52 o
  -2   4  13        0.11       -2.52      2.52 o
  -1   4  13       38.94       30.73      4.89 o
   0   4  13       37.86       33.58      4.99 o
   1   4  13        7.39        5.83      5.10 o
   2   4  13        0.63        0.79      4.01 o
   3   4  13        4.24        1.66      3.29 o
   4   4  13        2.81        1.39      3.52 o
   5   4  13        5.43        1.75      3.62 o
   6   4  13        0.00       -1.24      3.26 o
 -16   5  13        0.42        4.26      4.63 o
 -15   5  13        0.01       -3.88      3.88 o
 -14   5  13        0.30       -1.44      4.20 o
 -13   5  13        1.13        2.42      4.12 o
 -12   5  13       29.38       25.78      8.50 o
 -11   5  13       14.20       16.50      4.55 o
 -10   5  13        3.57        1.73      3.88 o
  -9   5  13        3.48        2.67      4.11 o
  -8   5  13        2.57        4.07      3.79 o
  -7   5  13        1.17       -3.34      4.44 o
  -6   5  13       60.55       68.04      6.52 o
  -5   5  13      110.06      117.03      6.56 o
  -4   5  13        3.20       -0.33      2.75 o
  -3   5  13        0.10       -1.16      2.87 o
  -2   5  13        7.25        9.78      3.60 o
  -1   5  13        4.99        5.44      3.37 o
   0   5  13        0.00       -2.91      2.96 o
   1   5  13        7.82        6.25      3.89 o
   2   5  13       32.54       36.77      6.52 o
   3   5  13        1.81        2.10      6.30 o
   4   5  13        1.24       -3.18      3.18 o
 -14   6  13        0.65        0.21      4.11 o
 -13   6  13        0.82        4.42      8.63 o
 -12   6  13        0.00       -4.00      4.00 o
 -11   6  13       13.99        8.25      4.68 o
 -10   6  13        2.25       14.34      7.53 o
  -9   6  13        9.37        7.82      6.84 o
  -8   6  13       48.16       66.78     13.00 o
  -7   6  13       19.21       18.17      5.08 o
  -6   6  13       56.54       71.60      9.53 o
  -5   6  13        2.66       -3.03      3.03 o
  -4   6  13       49.37       48.56      7.81 o
  -3   6  13        5.79        9.33      4.26 o
  -2   6  13       22.08       16.40      5.76 o
  -1   6  13        2.51       -4.11      4.11 o
   0   6  13        0.01        3.68      3.13 o
   1   6  13       12.81       16.85      3.85 o
   2   6  13        0.12        1.62      3.49 o
 -10   7  13        6.75       -3.83      3.83 o
  -9   7  13        2.40       11.61      4.32 o
  -8   7  13       46.29       58.40      6.53 o
  -7   7  13        9.49       12.61      4.56 o
  -6   7  13        1.57       -4.11      4.11 o
  -5   7  13       17.17       12.94      4.73 o
  -4   7  13       11.14       18.05      5.62 o
  -3   7  13        4.29        9.94      4.26 o
  -2   7  13        4.11       11.34      5.06 o
 -20   0  14       48.48       48.73      8.29 o
 -19   0  14        1.46        7.58      5.38 o
 -18   0  14        5.97        1.42      4.60 o
 -17   0  14       90.93       85.36      8.94 o
 -16   0  14      182.71      175.88     11.21 o
 -15   0  14        9.59       10.84      3.77 o
 -14   0  14        8.27        3.10      2.72 o
 -13   0  14        3.51        8.89      2.94 o
 -12   0  14        1.90        4.35      3.21 o
 -11   0  14       28.71       37.02      4.84 o
 -10   0  14      100.94       91.55      6.56 o
  -9   0  14      115.73      116.64      6.85 o
  -8   0  14      179.93      160.67      7.75 o
  -7   0  14      263.57      246.58      9.48 o
  -6   0  14      237.48      236.83     10.59 o
  -5   0  14       18.22        9.85      3.75 o
  -4   0  14      164.27      149.73      7.59 o
  -3   0  14      278.77      258.15     10.95 o
  -2   0  14      136.96       99.58      5.78 o
  -1   0  14      212.90      186.14      7.48 o
   0   0  14       72.49       48.24      5.38 o
   1   0  14       61.19       65.86      6.21 o
   2   0  14        5.13        4.20      3.24 o
   3   0  14       13.78       19.97      4.48 o
   4   0  14      108.17      111.22      8.15 o
   5   0  14       42.20       53.06      6.43 o
   6   0  14       18.09       13.92      4.79 o
   7   0  14        0.76        2.82      4.11 o
 -20   1  14       34.21       41.83      8.28 o
 -19   1  14        0.76        0.67      3.16 o
 -18   1  14        1.34        0.44      2.76 o
 -17   1  14        7.74        2.79      2.92 o
 -16   1  14        2.15        7.44      2.80 o
 -15   1  14       76.48       62.73      4.70 o
 -14   1  14       28.75       25.70      3.25 o
 -13   1  14       41.70       34.28      3.70 o
 -12   1  14        8.16        5.54      2.10 o
 -11   1  14       26.42       27.78      3.37 o
 -10   1  14      415.40      423.81      9.05 o
  -9   1  14        0.34       -1.67      1.92 o
  -8   1  14      329.22      323.87      7.72 o
  -7   1  14       82.40       84.57      4.35 o
  -6   1  14       49.62       49.62      3.60 o
  -5   1  14       14.17        8.94      2.36 o
  -4   1  14       19.33       13.45      2.46 o
  -3   1  14        5.64        8.28      2.29 o
  -2   1  14       34.67       43.34      3.08 o
  -1   1  14       15.79       13.78      2.32 o
   0   1  14      201.41      202.16      6.50 o
   1   1  14       29.71       26.96      3.31 o
   2   1  14      106.26      108.43      5.35 o
   3   1  14       17.32       13.79      2.94 o
   4   1  14       25.63       32.83      3.85 o
   5   1  14        0.54        0.54      2.55 o
   6   1  14       25.98       28.60      3.89 o
   7   1  14        3.27       -0.40      2.96 o
 -19   2  14        0.10        2.66      3.01 o
 -18   2  14        8.44        7.04      3.10 o
 -17   2  14       14.18       13.52      3.40 o
 -16   2  14       48.27       53.72      4.66 o
 -15   2  14       36.82       34.62      3.95 o
 -14   2  14        0.49        2.82      2.34 o
 -13   2  14        0.70       -1.47      2.02 o
 -12   2  14        5.87        2.83      2.31 o
 -11   2  14        0.04       -0.09      2.00 o
 -10   2  14       15.26       14.06      3.59 o
  -9   2  14       20.77       19.20      3.71 o
  -8   2  14      172.50      172.03      7.34 o
  -7   2  14       23.30       21.85      3.49 o
  -6   2  14        0.96       -2.14      2.14 o
  -5   2  14       29.01       28.76      3.29 o
  -4   2  14       26.59       22.34      3.16 o
  -3   2  14       87.77       94.02      5.00 o
  -2   2  14        2.09        3.09      1.87 o
  -1   2  14        9.74       10.05      2.40 o
   0   2  14       38.66       35.23      3.79 o
   1   2  14        0.77        1.08      2.32 o
   2   2  14        1.41        3.20      2.59 o
   3   2  14        5.96        5.92      3.07 o
   4   2  14       42.51       51.01      5.47 o
   5   2  14       28.18       34.88      5.95 o
   6   2  14        7.14        5.16      4.10 o
 -18   3  14        0.08        0.63      2.27 o
 -17   3  14        3.29        0.75      2.32 o
 -16   3  14        5.48        5.51      2.66 o
 -15   3  14        0.84        2.78      2.18 o
 -14   3  14       43.91       44.06      3.62 o
 -13   3  14       10.70       10.21      2.73 o
 -12   3  14        4.62        9.55      2.56 o
 -11   3  14       32.21       31.07      3.27 o
 -10   3  14        2.34        1.01      2.16 o
  -9   3  14       64.60       67.85      4.35 o
  -8   3  14       24.00       40.85      5.28 o
  -7   3  14      133.13      137.49      6.74 o
  -6   3  14       15.37       20.83      4.17 o
  -5   3  14       16.31       16.32      3.54 o
  -4   3  14        0.01       -2.01      2.38 o
  -3   3  14        4.03        4.10      2.52 o
  -2   3  14       10.75       12.99      2.78 o
  -1   3  14       28.76       29.91      4.29 o
   0   3  14        8.83        5.06      3.01 o
   1   3  14       51.66       51.88      5.15 o
   2   3  14       28.16       29.12      6.02 o
   3   3  14       17.42       16.25      4.76 o
   4   3  14        7.07        6.22      3.98 o
   5   3  14        0.01        2.83      3.73 o
 -17   4  14        1.71        2.51      3.37 o
 -16   4  14        0.03        0.79      3.06 o
 -15   4  14       29.48       26.39      4.38 o
 -14   4  14       21.51       25.17      4.78 o
 -13   4  14        1.25        0.20      3.28 o
 -12   4  14        1.73        1.71      3.95 o
 -11   4  14        0.07        2.02      3.04 o
 -10   4  14        3.35        0.23      3.19 o
  -9   4  14       10.08       12.44      3.26 o
  -8   4  14        0.01        0.98      3.29 o
  -7   4  14      129.61      140.91      7.84 o
  -6   4  14      117.67      111.01      5.68 o
  -5   4  14       23.71       24.63      5.89 o
  -4   4  14        3.70        0.54      2.78 o
  -3   4  14        7.80        4.10      3.17 o
  -2   4  14      134.32      128.47      8.17 o
  -1   4  14        9.15        7.62      4.60 o
   0   4  14        0.78       -3.07      3.07 o
   1   4  14       62.42       58.65      6.47 o
   2   4  14        1.90        0.39      3.65 o
   3   4  14        4.57        3.50      3.85 o
   4   4  14        0.24       -0.50      4.14 o
 -15   5  14        5.96        1.81      4.51 o
 -14   5  14        2.89       -2.90      4.30 o
 -13   5  14        7.82       10.44      4.66 o
 -12   5  14        0.92        2.64      3.94 o
 -11   5  14        4.96        6.89      4.52 o
 -10   5  14       16.12       11.46      4.79 o
  -9   5  14        6.39       21.78     12.14 o
  -8   5  14       97.17       96.41     10.41 o
  -7   5  14       30.20       37.15      5.79 o
  -6   5  14       42.31       54.11      6.67 o
  -5   5  14        6.81       15.09      4.20 o
  -4   5  14       34.52       41.26      4.70 o
  -3   5  14        3.52        6.29      3.61 o
  -2   5  14        8.84       12.49      4.10 o
  -1   5  14       32.21       29.10      5.17 o
   0   5  14       10.00        0.81      3.76 o
   1   5  14        1.29        1.01      3.41 o
   2   5  14        1.95       -3.23      3.23 o
 -13   6  14        0.87       -2.13      4.01 o
 -12   6  14        3.90       -4.09      4.09 o
 -11   6  14        0.66       12.41     10.75 o
 -10   6  14        0.62        3.38      4.56 o
  -9   6  14       11.88       12.12      4.97 o
  -8   6  14       43.32       45.30      6.90 o
  -7   6  14       62.37       68.92      7.27 o
  -6   6  14        0.18        8.00      3.18 o
  -5   6  14       11.06        9.96      3.89 o
  -4   6  14        1.60        0.79      8.19 o
  -3   6  14        8.71       12.41      5.84 o
  -2   6  14       26.30       14.51     10.47 o
  -1   6  14        0.65        3.65      3.34 o
   0   6  14        5.10       11.80      3.78 o
 -19   1  15        0.09       -2.58      3.14 o
 -18   1  15        2.33        2.54      3.29 o
 -17   1  15       17.11       20.18      3.83 o
 -16   1  15        0.02        0.47      2.58 o
 -15   1  15        9.67        5.59      2.83 o
 -14   1  15        2.64        5.09      2.34 o
 -13   1  15        6.09        3.91      2.94 o
 -12   1  15        2.33        2.68      2.50 o
 -11   1  15       19.73       16.75      3.11 o
 -10   1  15        3.91        7.40      2.40 o
  -9   1  15       56.48       60.21      4.01 o
  -8   1  15        4.36        3.90      2.10 o
  -7   1  15        0.12        0.73      1.93 o
  -6   1  15       11.34        6.84      2.19 o
  -5   1  15        4.91        3.15      2.14 o
  -4   1  15       66.54       56.75      3.92 o
  -3   1  15        0.62        0.51      2.07 o
  -2   1  15        0.36        0.54      1.87 o
  -1   1  15        0.06        1.43      1.94 o
   0   1  15        9.04        8.29      2.64 o
   1   1  15       13.46        8.26      2.71 o
   2   1  15        7.27        9.04      2.85 o
   3   1  15       11.68       13.24      3.13 o
   4   1  15        1.08        3.33      2.79 o
   5   1  15        0.24        0.91      3.14 o
 -19   2  15        0.94       -0.41      2.99 o
 -18   2  15       28.17       35.67      4.45 o
 -17   2  15       44.63       45.00      4.56 o
 -16   2  15        0.18       -0.88      2.42 o
 -15   2  15        5.59        6.77      2.88 o
 -14   2  15       10.28        8.17      2.92 o
 -13   2  15        1.82        2.84      2.25 o
 -12   2  15        4.12        2.12      2.31 o
 -11   2  15        0.02        3.69      2.29 o
 -10   2  15      129.67      123.60      6.88 o
  -9   2  15        7.79        8.04      3.11 o
  -8   2  15       12.52        3.50      4.41 o
  -7   2  15        4.06        4.59      2.88 o
  -6   2  15       14.78       15.05      3.33 o
  -5   2  15       45.76       37.24      4.42 o
  -4   2  15       21.55       24.64      3.95 o
  -3   2  15        0.38        0.72      2.46 o
  -2   2  15       97.83       72.45      4.67 o
  -1   2  15       13.69        8.38      3.28 o
   0   2  15        5.68        9.02      3.41 o
   1   2  15       48.99       59.10      5.62 o
   2   2  15        4.76        3.49      3.33 o
   3   2  15        0.54        4.38      3.46 o
   4   2  15        9.82        3.45      4.03 o
   5   2  15        1.76        1.98      4.08 o
 -18   3  15        2.04        5.28      2.77 o
 -17   3  15       28.69       41.53      3.84 o
 -16   3  15        4.94        5.01      2.58 o
 -15   3  15       49.71       53.75      4.30 o
 -14   3  15        6.62        4.52      2.69 o
 -13   3  15       20.02       27.30      3.66 o
 -12   3  15        0.42        3.13      2.18 o
 -11   3  15        3.61        0.88      2.07 o
 -10   3  15        7.23        9.85      2.53 o
  -9   3  15       14.36       17.03      3.00 o
  -8   3  15       62.72       61.78      5.46 o
  -7   3  15        9.61        4.69      5.71 o
  -6   3  15        1.30       -2.16      2.67 o
  -5   3  15        3.55        6.02      3.03 o
  -4   3  15       79.66       72.46      5.58 o
  -3   3  15        0.47        1.42      2.75 o
  -2   3  15       17.94       15.20      3.03 o
  -1   3  15        8.68        5.13      3.29 o
   0   3  15       13.20       15.32      3.94 o
   1   3  15        6.53        0.97      3.59 o
   2   3  15        2.21       -2.24      3.69 o
   3   3  15       13.67       10.91      5.79 o
   4   3  15        0.92        3.74      4.13 o
 -16   4  15        3.17        8.07      3.78 o
 -15   4  15        0.18        7.32      3.62 o
 -14   4  15        2.46        4.46      3.67 o
 -13   4  15        1.15        2.45      3.43 o
 -12   4  15       20.76       24.66      4.70 o
 -11   4  15        6.71        4.97      3.96 o
 -10   4  15        4.00        9.35      3.31 o
  -9   4  15       24.33       30.83      4.38 o
  -8   4  15       82.84       86.80      4.07 o
  -7   4  15       15.69       15.97      2.47 o
  -6   4  15        0.80        1.34      3.07 o
  -5   4  15        1.17       -3.00      3.00 o
  -4   4  15        2.00       -2.26      3.56 o
  -3   4  15       14.09        9.56      3.70 o
  -2   4  15       61.79       49.98      6.18 o
  -1   4  15        5.83        3.50      3.86 o
   0   4  15        1.38        2.79      3.74 o
   1   4  15       28.86       32.08      5.38 o
   2   4  15        0.07       -0.38      4.63 o
   3   4  15        0.00       -4.62      5.11 o
 -15   5  15        4.48       12.33      5.19 o
 -14   5  15        9.15        5.15      5.19 o
 -13   5  15       15.91       12.10      5.19 o
 -12   5  15        0.54        6.90      4.47 o
 -11   5  15        4.43       -0.50      4.14 o
 -10   5  15        0.04        0.07      5.25 o
  -9   5  15       27.04       27.55     10.28 o
  -8   5  15       15.83       20.48      6.07 o
  -7   5  15       52.57       56.72      6.28 o
  -6   5  15        0.65       -5.82      5.96 o
  -5   5  15       10.74        7.13      3.25 o
  -4   5  15        2.14        5.02      3.16 o
  -3   5  15        0.83       -1.34      3.36 o
  -2   5  15       21.66       23.48      4.95 o
  -1   5  15        1.03        9.06      3.93 o
   0   5  15        1.70       -3.25      3.25 o
   1   5  15        2.58        0.93      5.84 o
 -11   6  15        0.37       -1.10      6.20 o
 -10   6  15        2.06        2.15      6.02 o
  -9   6  15        3.14       12.25      4.84 o
  -8   6  15       22.02       24.40      5.94 o
  -7   6  15        8.78       14.31      4.97 o
  -6   6  15       16.74       17.81      4.98 o
  -5   6  15        5.47        5.67     11.53 o
  -4   6  15        2.90       -4.16      4.66 o
  -3   6  15        0.29        5.17      5.30 o
 -19   0  16        7.83        8.51      5.72 o
 -18   0  16      152.96      195.19     12.73 o
 -17   0  16       22.57       41.06      7.36 o
 -16   0  16       53.34       49.92      9.04 o
 -15   0  16       19.98       24.01      6.15 o
 -14   0  16       59.10       68.37      6.62 o
 -13   0  16        0.56        4.93      3.51 o
 -12   0  16       70.92       83.40      6.95 o
 -11   0  16       99.07      107.78      7.60 o
 -10   0  16      162.92      167.34      8.72 o
  -9   0  16        0.07        0.79      3.28 o
  -8   0  16       37.65       27.57      4.77 o
  -7   0  16       13.62       20.17      4.31 o
  -6   0  16        0.18       -1.45      2.71 o
  -5   0  16        9.66        7.69      3.44 o
  -4   0  16       13.19       19.27      4.38 o
  -3   0  16       34.59       41.92      4.72 o
  -2   0  16       77.48       58.15      5.44 o
  -1   0  16       41.38       32.78      5.26 o
   0   0  16       37.94       36.17      5.62 o
   1   0  16       64.39       73.61      7.63 o
   2   0  16        0.26       -1.40      3.61 o
   3   0  16        0.29        4.90      4.25 o
   4   0  16        2.56       -0.88      3.69 o
 -18   1  16       21.82       27.08      4.83 o
 -17   1  16      167.51      210.70      9.04 o
 -16   1  16        0.74        0.76      2.81 o
 -15   1  16       85.35       94.99      5.37 o
 -14   1  16        4.69        9.76      2.91 o
 -13   1  16       10.60       14.73      3.75 o
 -12   1  16       18.30       20.16      4.09 o
 -11   1  16        0.25        0.48      2.84 o
 -10   1  16      111.99      129.42      7.00 o
  -9   1  16        5.48        6.34      2.65 o
  -8   1  16       13.12       12.33      2.92 o
  -7   1  16       99.49       99.06      4.90 o
  -6   1  16       44.00       46.28      3.90 o
  -5   1  16       42.23       41.19      4.31 o
  -4   1  16      177.72      164.24      6.10 o
  -3   1  16        3.12        0.27      1.95 o
  -2   1  16       32.35       31.97      3.10 o
  -1   1  16        0.06       -0.99      2.40 o
   0   1  16        2.18        1.03      2.44 o
   1   1  16       17.37       14.21      3.18 o
   2   1  16        6.18        9.10      3.02 o
   3   1  16       46.20       51.43      5.72 o
   4   1  16        0.12       -1.04      2.65 o
 -18   2  16       25.36       31.00      4.32 o
 -17   2  16        0.55        1.38      2.76 o
 -16   2  16        8.55        8.05      3.14 o
 -15   2  16       20.25       20.29      3.53 o
 -14   2  16        3.09        4.42      2.78 o
 -13   2  16        7.33        8.01      2.84 o
 -12   2  16       84.79       94.46      5.50 o
 -11   2  16       21.64       20.63      3.48 o
 -10   2  16       22.80       26.94      4.48 o
  -9   2  16       18.75       15.73      3.85 o
  -8   2  16       15.04       17.42      3.77 o
  -7   2  16       11.63       11.99      3.49 o
  -6   2  16        3.35        1.64      2.81 o
  -5   2  16        5.60        5.22      3.10 o
  -4   2  16        5.97        3.89      3.07 o
  -3   2  16        6.70        9.14      2.73 o
  -2   2  16       66.05       60.44      4.59 o
  -1   2  16       22.68       19.54      4.17 o
   0   2  16       20.94       16.65      4.19 o
   1   2  16       38.40       52.75      5.67 o
   2   2  16        2.09        9.06      4.16 o
   3   2  16        0.31        2.39      4.22 o
 -17   3  16        0.45       -0.12      2.41 o
 -16   3  16       28.50       39.80      4.00 o
 -15   3  16        0.14       -2.38      2.38 o
 -14   3  16        3.33        2.26      2.63 o
 -13   3  16       33.30       38.98      4.16 o
 -12   3  16        1.06        2.61      2.24 o
 -11   3  16       25.30       25.20      3.40 o
 -10   3  16        2.69        4.93      2.37 o
  -9   3  16        0.25       -2.68      2.68 o
  -8   3  16       10.13       15.91      4.76 o
  -7   3  16        4.63        0.54      3.16 o
  -6   3  16       31.39       26.20      4.71 o
  -5   3  16       44.59       43.87      5.04 o
  -4   3  16        0.48        1.72      2.74 o
  -3   3  16       49.15       47.21      4.36 o
  -2   3  16        6.40        5.54      3.28 o
  -1   3  16        0.06       -0.56      3.54 o
   0   3  16        0.63        4.48      3.79 o
   1   3  16        1.25       -1.03      3.72 o
   2   3  16       14.82       11.12      4.79 o
 -16   4  16        0.05       -2.97      4.54 o
 -15   4  16        0.04       -0.71      3.62 o
 -14   4  16        4.31        6.30      4.37 o
 -13   4  16       24.95       20.69      5.64 o
 -12   4  16        8.31        4.26      4.22 o
 -11   4  16        3.00        9.41      4.43 o
 -10   4  16        9.79       10.50      3.43 o
  -9   4  16        6.15        3.83      6.17 o
  -8   4  16        9.87        7.86      2.75 o
  -7   4  16        8.41        7.76      2.55 o
  -6   4  16        6.14       10.77      7.66 o
  -5   4  16        2.96        2.55      3.54 o
  -4   4  16        6.27       14.04      4.65 o
  -3   4  16        0.49       -0.99      3.24 o
  -2   4  16        0.90        1.20      3.71 o
  -1   4  16       15.30       14.30      4.81 o
   0   4  16        9.09        9.54      5.78 o
   1   4  16        1.38       -4.64      5.85 o
 -13   5  16        0.95        3.24      4.66 o
 -12   5  16        3.68       -3.04      4.65 o
 -11   5  16        1.61        5.85      8.60 o
 -10   5  16        2.11       -1.05      7.61 o
  -9   5  16        0.65       -3.61      4.76 o
  -8   5  16        4.00        4.81      3.93 o
  -7   5  16        0.58       -2.21      3.29 o
  -6   5  16        9.34       15.50      4.61 o
  -5   5  16       12.29       16.88      3.98 o
  -4   5  16        1.53        2.80      3.91 o
  -3   5  16       19.56       27.26      8.23 o
  -2   5  16        0.02        0.10      3.92 o
 -18   1  17        1.89        5.31      3.60 o
 -17   1  17       14.33       15.03      4.14 o
 -16   1  17       25.12       28.27      4.29 o
 -15   1  17       47.74       55.93      4.68 o
 -14   1  17       27.57       29.83      4.11 o
 -13   1  17        3.62        3.41      2.99 o
 -12   1  17       45.13       57.25      5.81 o
 -11   1  17        4.32        4.17      3.25 o
 -10   1  17       47.99       43.44      5.18 o
  -9   1  17       11.45        7.36      3.31 o
  -8   1  17        5.26        8.01      4.28 o
  -7   1  17        2.18        4.23      2.58 o
  -6   1  17        1.32        0.77      2.65 o
  -5   1  17        0.10        3.67      3.18 o
  -4   1  17        1.35       -0.58      2.52 o
  -3   1  17       29.27       24.59      3.17 o
  -2   1  17        6.22        4.09      2.32 o
  -1   1  17        4.40        5.12      2.72 o
   0   1  17        3.79        4.76      3.00 o
   1   1  17        0.01        6.83      3.36 o
   2   1  17        0.01       -1.75      3.02 o
 -17   2  17        2.99       -1.13      2.83 o
 -16   2  17        9.53        7.84      3.26 o
 -15   2  17        9.68       10.02      3.30 o
 -14   2  17       13.84       26.77      3.90 o
 -13   2  17       87.12      111.27     10.13 o
 -12   2  17       25.12       23.58      3.85 o
 -11   2  17        5.40        6.33      3.40 o
 -10   2  17        9.14        9.47      3.42 o
  -9   2  17        8.06        5.85      3.36 o
  -8   2  17        3.39        8.50      3.47 o
  -7   2  17        3.79        6.05      3.24 o
  -6   2  17       13.63       18.64      3.97 o
  -5   2  17        0.77        2.50      3.12 o
  -4   2  17       10.67       10.43      3.05 o
  -3   2  17        1.29        6.22      2.91 o
  -2   2  17        0.85       -0.52      2.95 o
  -1   2  17        2.49        2.91      3.32 o
   0   2  17        7.04        6.57      3.81 o
   1   2  17        0.05        1.79      3.40 o
 -16   3  17       19.26       19.00      3.48 o
 -15   3  17       48.32       52.82      4.83 o
 -14   3  17       42.78       35.40      5.39 o
 -13   3  17        0.23       -0.13      3.82 o
 -12   3  17       35.78       44.35      4.25 o
 -11   3  17        4.05        7.86      2.76 o
 -10   3  17       70.88       76.78      5.75 o
  -9   3  17        3.09        3.91      4.04 o
  -8   3  17        4.32        3.70      3.88 o
  -7   3  17        9.14        7.51      3.65 o
  -6   3  17        0.69        6.24      4.72 o
  -5   3  17        7.91       10.81      3.66 o
  -4   3  17        4.80        6.74      2.93 o
  -3   3  17       37.33       36.45      4.20 o
  -2   3  17        2.29        6.23      4.28 o
  -1   3  17       10.50        5.61      4.28 o
   0   3  17        8.91       14.18      5.83 o
 -14   4  17        2.53       -4.75      4.75 o
 -13   4  17        3.66       -0.09      4.91 o
 -12   4  17       10.78       13.86      6.24 o
 -11   4  17        0.05        0.35      3.66 o
 -10   4  17       11.88        4.77      5.43 o
  -9   4  17        2.98       -1.56      3.63 o
  -8   4  17        6.65        6.34      2.39 o
  -7   4  17        1.38        6.77      4.06 o
  -6   4  17       14.26        9.69      4.34 o
  -5   4  17        0.68        1.29      3.32 o
  -4   4  17        1.59        0.91      3.51 o
  -3   4  17        0.00       -3.56      3.56 o
  -2   4  17        5.82        7.05      4.39 o
 -11   5  17        0.89        3.39      8.25 o
 -10   5  17        2.00       -2.87      8.02 o
  -9   5  17        2.71        8.18      5.83 o
  -8   5  17        0.91        5.72      3.98 o
  -7   5  17        0.53        1.67      3.84 o
  -6   5  17        0.05       -0.99      5.01 o
  -5   5  17        0.76        0.89      3.33 o
 -17   0  18        7.74       11.20      6.06 o
 -16   0  18        2.31       -2.81      8.72 o
 -15   0  18       24.29       29.18      8.92 o
 -14   0  18        2.53        2.34      4.96 o
 -13   0  18      188.79      218.80     19.78 o
 -12   0  18       29.15       46.82     11.76 o
 -11   0  18       17.32       26.82      6.43 o
 -10   0  18        3.04        0.97      3.38 o
  -9   0  18       22.76       34.35      5.54 o
  -8   0  18       55.49       52.53      6.41 o
  -7   0  18       30.19       36.99      5.80 o
  -6   0  18       66.97       93.21      7.74 o
  -5   0  18        4.57        6.97      4.24 o
  -4   0  18       12.83       12.97      3.73 o
  -3   0  18       13.41       13.31      4.01 o
  -2   0  18        0.27        3.93      4.01 o
  -1   0  18        0.18        3.13      6.30 o
   0   0  18       37.15       52.02      6.97 o
 -17   1  18        4.13        7.15      3.91 o
 -16   1  18       21.92       21.79      4.62 o
 -15   1  18       18.73       17.96      4.07 o
 -14   1  18      162.80      182.55      7.87 o
 -13   1  18        1.62        3.00      3.23 o
 -12   1  18       33.26       30.29      5.05 o
 -11   1  18       22.19       24.34      4.75 o
 -10   1  18       31.10       33.82      5.01 o
  -9   1  18        1.70        9.91      3.38 o
  -8   1  18       13.94       17.92      4.09 o
  -7   1  18        0.99        2.18      3.38 o
  -6   1  18        2.40        5.82      3.61 o
  -5   1  18       73.08       80.17      6.52 o
  -4   1  18       14.47       13.25      3.41 o
  -3   1  18       50.83       47.98      4.61 o
  -2   1  18        1.36       -2.95      2.95 o
  -1   1  18       31.00       38.62      5.62 o
   0   1  18       15.01       31.57      5.23 o
 -16   2  18        3.55        1.14      3.20 o
 -15   2  18        0.50        0.52      2.78 o
 -14   2  18        1.10        0.74      2.79 o
 -13   2  18       14.03       14.52      3.45 o
 -12   2  18        3.14        2.38      2.93 o
 -11   2  18        0.56       -0.51      3.42 o
 -10   2  18        0.86        1.32      3.33 o
  -9   2  18       15.94       13.35      3.97 o
  -8   2  18       21.50       22.30      4.44 o
  -7   2  18       33.30       42.97      5.51 o
  -6   2  18       34.47       50.42      5.75 o
  -5   2  18        1.17        2.57      3.37 o
  -4   2  18        5.52        5.70      3.03 o
  -3   2  18        0.75        1.88      2.88 o
  -2   2  18        0.14       -2.11      3.36 o
  -1   2  18        1.86        1.02      3.58 o
 -15   3  18       22.48       21.51      3.85 o
 -14   3  18        3.46        3.65      3.92 o
 -13   3  18        9.67        9.39      3.16 o
 -12   3  18        9.08       13.15      4.12 o
 -11   3  18        4.67        4.29      2.91 o
 -10   3  18        4.70       -0.10      3.07 o
  -9   3  18       15.22       16.91      4.31 o
  -8   3  18        0.43        2.25      3.51 o
  -7   3  18        0.35        2.62      5.15 o
  -6   3  18       14.41       16.00      4.41 o
  -5   3  18        5.07        6.55      3.05 o
  -4   3  18        7.64        8.60      3.76 o
  -3   3  18        2.78       -0.35      3.82 o
  -2   3  18       17.30       23.09      5.65 o
 -12   4  18       24.22       31.64      7.51 o
 -11   4  18        3.02       -0.56      7.73 o
 -10   4  18        1.53        9.04      4.17 o
  -9   4  18        0.19        3.19      2.27 o
  -8   4  18        7.86       12.33      2.89 o
  -7   4  18       13.65       18.15      5.12 o
  -6   4  18        0.18        2.44      3.55 o
  -5   4  18        5.57       13.06      5.41 o
 -15   1  19        2.23        3.05      3.56 o
 -14   1  19       31.20       35.98      5.30 o
 -13   1  19        8.65        2.42      3.83 o
 -12   1  19        3.56       -0.85      3.45 o
 -11   1  19        1.47        1.98      3.36 o
 -10   1  19        1.40        3.34      3.11 o
  -9   1  19        4.72        6.41      3.57 o
  -8   1  19        0.53       -0.25      3.42 o
  -7   1  19        0.08        3.81      3.72 o
  -6   1  19        7.45        3.68      3.77 o
  -5   1  19       27.56       31.24      4.25 o
  -4   1  19        1.95        5.85      3.20 o
  -3   1  19        1.97        6.80      3.94 o
 -14   2  19       12.98       11.21      3.48 o
 -13   2  19       38.56       51.95      5.17 o
 -12   2  19        9.35        7.27      3.31 o
 -11   2  19       25.27       18.58      4.45 o
 -10   2  19        8.14       11.44      3.83 o
  -9   2  19        3.45        7.15      3.71 o
  -8   2  19        3.89        6.28      3.87 o
  -7   2  19        1.14       -1.93      3.40 o
  -6   2  19       10.84       13.78      4.38 o
  -5   2  19        7.90       18.12      3.41 o
  -4   2  19        2.12        9.00      3.33 o
 -12   3  19       25.62       24.77      4.01 o
 -11   3  19        1.77       -0.04      5.29 o
 -10   3  19        2.19        3.52      3.79 o
  -9   3  19       20.76       27.63      5.19 o
  -8   3  19        0.22        1.54      3.59 o
  -7   3  19        0.03        1.74      3.57 o
  -6   3  19        5.47       10.03      3.72 o
  -5   3  19       44.05       70.16     13.69 o
 -13   0  20       14.34       20.66     10.18 o
 -12   0  20        3.83       10.47      7.37 o
 -11   0  20       21.07       23.00      9.30 o
 -10   0  20        0.23        3.63      7.78 o
  -9   0  20        0.14        4.68      8.31 o
  -8   0  20       72.48      101.65     15.98 o
  -7   0  20        1.66       -7.02      7.02 o
  -6   0  20        0.02        7.14      8.72 o
 -12   1  20        6.96        6.42      4.57 o
 -11   1  20        3.27        5.03      4.41 o
 -10   1  20       23.15       23.10      4.89 o
  -9   1  20       45.00       41.75      5.73 o
  -8   1  20        5.82        9.50      4.23 o
  -7   1  20        2.01        2.84      4.92 o
  -6   1  20        9.65        8.54      4.03 o
 -10   2  20        1.02       10.07      4.46 o
  -9   2  20        2.96        3.08      4.65 o
  -8   2  20        8.43       12.34      6.37 o
 
